# Supplementary material for: Genomic classification and antimicrobial resistance profiling of Streptococcus pneumoniae and Haemophilus influenzae isolates associated with paediatric otitis media and upper respiratory infection
Source: BMC Infect Dis. 2023 Sep 13;23:596. doi: 10.1186/s12879-023-08560-x (PMC10498559; doi:10.1186/s12879-023-08560-x)
Supplement: Supplementary file 1 — Additional file 1: Table S1. Clinical metadata. Table S2. Kraken 2 contig classifications weighted by contig length (% total assembly size) for S. pneumoniae isolates. Table S3. Assembly statistics from Pathogenwatch for S. pneumoniae isolates. Table S4. Serotype, MLST sequence typing, AMR profile, and select clinical metadata for S. pneumoniae isolates. Table S5. Additional AMR predictions compared to clinical metadata for S. pneumoniae isolates. Table S6. Penam resistance hits from CARD results. Table S7. FastANI results for S. pneumoniae isolate 1001 compared to NCBI-Genbank S. pneumoniae strains. Table S8. Sequence type, serotype and AMR profile for S. pneumoniae isolate 1001's closest related S. pneumoniae strains. Table S9. VFDB comparison of virulence factor genes across select S. pneumoniae strains. Table S10. Kraken 2 contig classifications weighted by contig length (% total assembly size) for H. influenzae isolates. Table S11. Assembly statistics from Pathogenwatch for H. influenzae isolates. Table S12. MLST sequence typing and select clinical metadata for H. influenzae isolates. Table S13. Beta-lactamase hits from CARD results. [file 12879_2023_8560_MOESM1_ESM.xlsx]

## Sheet: List of Tables
Table S1. Clinical metadata
Table S2. Kraken 2 contig classifications weighted by contig length (% total assembly size) for S. pneumoniae isolates
Table S3. Assembly statistics from Pathogenwatch for S. pneumoniae isolates
Table S4. Serotype, MLST sequence typing, AMR profile, and select clinical metadata for S. pneumoniae isolates
Table S5. Additional AMR predictions compared to clinical metadata for S. pneumoniae isolates
Table S6. Penam resistance hits from CARD results
Table S7. FastANI results for S. pneumoniae isolate 1001 compared to NCBI-Genbank S. pneumoniae strains
Table S8. Sequence type, serotype and AMR profile for S. pneumoniae isolate 1001's closest related S. pneumoniae strains
Table S9. VFDB comparison of virulence factor genes across select S. pneumoniae strains
Table S10. Kraken 2 contig classifications weighted by contig length (% total assembly size) for H. influenzae isolates
Table S11. Assembly statistics from Pathogenwatch for H. influenzae isolates
Table S12. MLST sequence typing and select clinical metadata for H. influenzae isolates
Table S13. Beta-lactamase hits from CARD results

## Sheet: Table S1
Table S1. Clinical metadata
Screening Id	Sex	Age in months	Cohort	Collection date for NP	Which ear MEF collected from?	Collection date for MEF	SPN present in NP?	SPN density from NP	SPN NP Penicillin MIC	SPN NP Ceftriaxone MIC	SPN NP Erythromycin MIC	SPN NP Clindamycin MIC	SPN NP Vancomycin MIC	SPN NP Tetracycline MIC	SPN NP Levofloxacin MIC	Is Group A Strep present in NP?	HFLU present in NP?	HFLU density from NP	HFLU NP betalact	SPN present in MEF?	SPN density from MEF	SPN MEF Penicillin MIC	SPN MEF Ceftriaxone MIC	SPN MEF Erythromycin MIC	SPN MEF Clindamycin MIC	SPN MEF Vancomycin MIC	SPN MEF Tetracycline MIC	SPN MEF Levofloxacin MIC	Is Group A Strep present in MEF?	HFLU present in MEF?	HFLU density from MEF	HFLU MEF betalact
1001	Female	18	URI	Oct., 2019			Present	Moderate	1	0.5	2	<= 0.25	<= 0.12	<= 0.25	<= 0.25	Absent	Absent
1005	Female	15	AOM with ruptured TM or requiring tympanocentesis	Oct., 2019			Present	Moderate	<= 0.06	<= 0.12	<= 0.12	<= 0.25	0.25	<= 0.25	0.5	Absent	Present	Moderate	Negative
1007	Male	17	AOM with ruptured TM or requiring tympanocentesis	Oct., 2019	left ear	Oct., 2019	Present	Light	<= 0.06	<= 0.12	<= 0.12	1	0.5	>= 16	1	Absent	Absent			Present	Light	<= 0.06	<= 0.12	<= 0.12	>= 1	0.5	>= 16	1	Absent	Absent
1010	Male	34	AOM	Nov., 2019			Absent									Absent	Present	Moderate	Negative
1011	Male	8	AOM	Nov., 2019			Absent									Absent	Present	Heavy	Negative
1012	Male	15	AOM	Nov., 2019			Present	Ocassional	<= 0.06	<= 0.12	>= 8	<= 0.25	0.5	<= 0.25	0.5	Absent	Absent
1013	Male	19	AOM	Nov., 2019			Present	Light	<= 0.06	<= 0.12	<= 0.12	<= 0.25	0.25	<= 0.25	0.5	Absent	Absent
1015	Male	28	AOM with ruptured TM or requiring tympanocentesis	Nov., 2019	right ear	Nov., 2019	Present	Ocassional	0.12	<= 0.12	2	<= 0.25	0.5	<= 0.25	0.5	Absent	Present	Heavy	Positive	Absent									Absent	Present	Moderate	Positive
1016	Male	33	AOM	Nov., 2019			Absent									Absent	Present	Light	Negative
1017	Female	13	URI	Nov., 2019			Absent									Absent	Present	Moderate	Negative
1018	Male	33	URI	Nov., 2019			Present	Ocassional	<= 0.06	<= 0.12	<= 0.12	<= 0.25	0.25	<= 0.25	0.5	Absent	Absent
1020	Female	21	AOM with ruptured TM or requiring tympanocentesis	Nov., 2019			Present	Light	<= 0.06	<= 0.12	<= 0.12	<= 0.25	0.5	<= 0.25	0.5	Absent	Present	Moderate	Negative
1021	Male	15	AOM	Nov., 2019			Absent									Absent	Present	Moderate	Negative
1022	Female	34	AOM	Nov., 2019			Absent									Absent	Present	Moderate	Negative
1025	Male	18	URI	Nov., 2019			Absent									Absent	Present	Light	Negative
1026	Male	31	AOM	Nov., 2019			Present	Light	<= 0.06	<= 0.12	<= 0.12	<= 0.25	0.25	<= 0.25	0.5	Absent	Absent
1027	Male	8	URI	Nov., 2019			Present	Moderate	<= 0.06	<= 0.12	<= 0.12	<= 0.25	0.25	<= 0.25	0.5	Absent	Absent
1029	Male	12	AOM	Nov., 2019			Present	Moderate	<= 0.06	<= 0.12	>= 8	1	0.5	<= 0.25	0.5	Absent	Present	Heavy	Positive
1031	Male	28	AOM	Dec., 2019			Absent									Absent	Present	Moderate	Negative
1032	Female	27	AOM	Dec., 2019			Present	Ocassional	<= 0.06	<= 0.12	<= 0.12	<= 0.25	0.5	<= 0.25	0.5	Absent	Absent
1035	Female	6	URI	Dec., 2019			Present	Light	<= 0.06	<= 0.12	<= 0.12	<= 0.25	0.5	<= 0.25	1	Absent	Absent
1037	Female	12	URI	Dec., 2019			Present	Ocassional	<= 0.06	<= 0.12	<= 0.12	<= 0.25	0.5	<= 0.25	0.5	Absent	Present	Moderate	Negative
1038	Female	7	AOM	Dec., 2019			Present	Moderate	<= 0.06	<= 0.12	>= 8	<= 0.25	0.5	<= 0.25	0.5	Absent	Absent
1041	Male	6	URI	Dec., 2019			Absent									Absent	Present	Light	Positive
1044	Female	7	AOM with ruptured TM or requiring tympanocentesis	Dec., 2019	left ear	Dec., 2019	Present	Ocassional	<= 0.06	<= 0.12	<= 0.12	<= 0.25	0.5	<= 0.25	0.5	Absent	Present	Light	Positive	Absent									Absent	Present	Light	Positive
1045	Female	24	URI	Dec., 2019			Present	Light	<= 0.06	<= 0.12	<= 0.12	<= 0.25	0.25	<= 0.25	0.5	Absent	Absent
1046	Female	35	AOM with ruptured TM or requiring tympanocentesis	Dec., 2019	left ear	Dec., 2019	Absent									Absent	Present	Moderate	Negative	Absent									Absent	Present	Light	Negative
1047	Male	31	URI	Dec., 2019			Absent									Absent	Present	Moderate	Negative
1048	Male	7	AOM	Dec., 2019			Present	Light	<= 0.06	<= 0.12	<= 0.12	<= 0.25	0.5	<= 0.25	1	Absent	Present	Light	Negative
1049	Male	7	AOM with ruptured TM or requiring tympanocentesis	Dec., 2019	right ear	Dec., 2019	Present	Light	0.25	<= 0.12	2	<= 0.25	0.5	>= 16	0.5	Absent	Present	Heavy	Negative	Absent									Absent	Present	Light	Negative
1050	Female	11	AOM with ruptured TM or requiring tympanocentesis	Dec., 2019	left ear	Dec., 2019	Absent									Absent	Present	Light	Negative	Absent									Absent	Present	Light	Negative
1051	Female	7	AOM	Dec., 2019			Present	Light	<= 0.06	<= 0.12	<= 0.12	<= 0.25	0.5	<= 0.25	0.5	Absent	Absent
1052	Female	26	AOM with ruptured TM or requiring tympanocentesis	Dec., 2019			Present	Light	1	1	>= 8	<= 0.25	0.5	<= 0.25	0.5	Absent	Present	Light	Negative
1053	Male	27	AOM	Dec., 2019			Present	Moderate	0.25	<= 0.12	2	<= 0.25	0.5	<= 0.25	0.5	Absent	Present	Moderate	Negative
1054	Male	10	AOM	Dec., 2019			Absent									Absent	Present	Light	Negative
1055	Female	8	AOM	Dec., 2019			Absent									Absent	Present	Moderate	Negative
1056	Male	19	AOM with ruptured TM or requiring tympanocentesis	Dec., 2019			Present	Moderate	1	1	>= 8	<= 0.25	0.5	<= 0.25	0.5	Absent	Absent
1057	Female	6	AOM	Jan., 2020			Present	Moderate	<= 0.06	<= 0.12	<= 0.12	<= 0.25	0.5	<= 0.25	0.5	Absent	Absent
1058	Female	24	AOM	Jan., 2020			Absent									Absent	Present	Moderate	Positive
1062	Male	9	URI	Jan., 2020			Absent									Absent	Present	Heavy	Negative
1063	Female	27	URI	Jan., 2020			Present	Moderate	<= 0.06	<= 0.12	<= 0.12	<= 0.25	0.5	<= 0.25	1	Absent	Present	Heavy	Negative
1064	Female	18	AOM with ruptured TM or requiring tympanocentesis	Jan., 2020			Present	Moderate	<= 0.06	<= 0.12	<= 0.12	<= 0.25	0.5	<= 0.25	0.5	Absent	Absent
1065	Male	19	AOM	Jan., 2020			Present	Light	<= 0.06	<= 0.12	<= 0.12	<= 0.25	0.5	<= 0.25	0.5	Absent	Absent
1066	Male	9	URI	Jan., 2020			Present	Moderate	<= 0.06	<= 0.12	4	<= 0.25	0.5	<= 0.25	0.5	Absent	Absent
1067	Female	7	AOM	Jan., 2020			Present	Light	<= 0.06	<= 0.12	<= 0.12	1	0.5	>= 16	1	Absent	Present	Moderate	Positive
1069	Female	7	AOM with ruptured TM or requiring tympanocentesis	Jan., 2020	left ear	Jan., 2020	Absent									Absent	Present	Moderate	Negative	Absent									Absent	Present	Light	Negative
1070	Male	10	AOM with ruptured TM or requiring tympanocentesis	Jan., 2020	left ear	Jan., 2020	Present	Light	1	1	>= 8	<= 0.25	0.5	<= 0.25	0.5	Absent	Present	Moderate	Negative	Present	Ocassional	1	1	>= 8	<= 0.25	0.5	<= 0.25	0.5	Absent	Absent
1071	Male	15	AOM with ruptured TM or requiring tympanocentesis		left ear	Jan., 2020														Absent									Absent	Present	Ocassional	Positive
1072	Female	6	AOM	Jan., 2020			Present	Ocassional	<= 0.06	<= 0.12	<= 0.12	<= 0.25	0.25	<= 0.25	1	Absent	Absent
1073	Male	10	AOM with ruptured TM or requiring tympanocentesis	Jan., 2020	right ear	Jan., 2020	Absent									Absent	Present	Light	Positive	Absent									Absent	Present	Light	Positive
1074	Female	11	AOM with ruptured TM or requiring tympanocentesis	Jan., 2020	left ear	Jan., 2020	Present	Light	<= 0.06	<= 0.12	<= 0.12	<= 0.25	0.25	<= 0.25	0.5	Absent	Present	Moderate	Positive	Absent									Absent	Present	Light	Positive
1075	Male	27	AOM	Feb., 2020			Present	Light	0.25	<= 0.12	<= 0.12	<= 0.25	0.5	<= 0.25	0.5	Absent	Absent
1076	Male	6	AOM with ruptured TM or requiring tympanocentesis	Feb., 2020	left ear	Feb., 2020	Present	Heavy	0.25	<= 0.12	<= 0.12	<= 0.25	0.5	0.5	1	Absent	Present	Heavy	Negative	Absent									Absent	Present	Heavy	Negative
1078	Male	9	URI	Feb., 2020			Present	Light	<= 0.06	<= 0.12	2	<= 0.25	0.5	<= 0.25	0.5	Absent	Absent
1079	Male	16	URI	Feb., 2020			Present	Light	0.25	<= 0.12	<= 0.12	<= 0.25	0.5	<= 0.25	0.5	Absent	Absent
1080	Male	14	AOM with ruptured TM or requiring tympanocentesis	Feb., 2020			Present	Moderate	1	1	>= 8	<= 0.25	0.5	<= 0.25	0.5	Positive	Present	Heavy	Negative
1084	Female	35	URI	Feb., 2020			Present	Light	<= 0.06	<= 0.12	<= 0.12	<= 0.25	0.5	0.5	1	Absent	Absent
1085	Male	20	AOM with ruptured TM or requiring tympanocentesis	Feb., 2020	left ear	Feb., 2020	Present	Moderate	<= 0.06	<= 0.12	>= 8	1	0.5	>= 16	0.5	Absent	Present	Moderate	Negative	Present	Ocassional	<= 0.06	<= 0.12	>= 8	>= 1	0.5	>= 16	0.5	Absent	Present	Moderate	Negative
1087	Male	16	AOM with ruptured TM or requiring tympanocentesis	Feb., 2020	left ear	Feb., 2020	Present	Light	<= 0.06	<= 0.12	>= 8	<= 0.25	0.5	<= 0.25	0.5	Absent	Present	Heavy	Negative	Absent									Absent	Present	Light	Negative
1088	Male	19	AOM with ruptured TM or requiring tympanocentesis	Feb., 2020			Present	Ocassional	<= 0.06	<= 0.12	<= 0.12	<= 0.25	0.5	<= 0.25	0.5	Absent	Absent
1090	Male	20	AOM	Feb., 2020			Present	Moderate	<= 0.06	<= 0.12	<= 0.12	<= 0.25	0.25	<= 0.25	0.5	Absent	Absent
1093	Male	8	AOM	Feb., 2020			Present	Moderate	<= 0.06	<= 0.12	<= 0.12	<= 0.25	0.5	<= 0.25	0.5	Absent	Absent
1094	Female	11	AOM	Feb., 2020			Present	Moderate	<= 0.06	<= 0.12	<= 0.12	<= 0.25	0.5	<= 0.25	0.5	Absent	Present	Moderate	Negative
1095	Male	30	URI	Feb., 2020			Absent									Absent	Present	Moderate	Positive
1096	Female	14	AOM with ruptured TM or requiring tympanocentesis	Feb., 2020			Present	Light	<= 0.06	<= 0.12	<= 0.12	<= 0.25	0.5	<= 0.25	0.5	Absent	Present	Moderate	Negative
1097	Male	13	URI	Feb., 2020			Present	Moderate	1	1	>= 8	<= 0.25	0.5	<= 0.25	0.5	Absent	Present	Light	Negative
1098	Female	33	URI	Feb., 2020			Absent									Positive	Present	Moderate	Positive
1099	Male	19	AOM with ruptured TM or requiring tympanocentesis	Feb., 2020			Present	Ocassional	<= 0.06	<= 0.12	<= 0.12	<= 0.25	0.5	0.5	0.5	Absent	Absent
1100	Male	31	URI	Feb., 2020			Present	Light	<= 0.06	<= 0.12	<= 0.12	<= 0.25	<= 0.12	<= 0.25	1	Absent	Absent
1101	Female	35	AOM	Feb., 2020			Present	Light	<= 0.06	<= 0.12	<= 0.12	<= 0.25	0.5	<= 0.25	1	Absent	Absent
1103	Male	11	AOM with ruptured TM or requiring tympanocentesis	Feb., 2020	left ear	Feb., 2020	Present	Light	2	2	>= 8	1	0.5	>= 16	0.5	Absent	Absent			Present	Ocassional	2	2	>= 8	>= 1	0.5	>= 16	0.5	Absent	Absent
1104	Female	12	AOM with ruptured TM or requiring tympanocentesis	Feb., 2020	left ear	Feb., 2020	Absent									Absent	Present	Moderate	Negative	Absent									Absent	Present	Light	Negative
1105	Male	35	URI	Feb., 2020			Absent									Absent	Present	Moderate	Negative
1106	Male	27	AOM with ruptured TM or requiring tympanocentesis	Feb., 2020	left ear	Feb., 2020	Present	Moderate	<= 0.06	<= 0.12	<= 0.12	<= 0.25	0.5	<= 0.25	0.5	Absent	Present	Heavy	Negative	Absent									Absent	Present	Ocassional	Negative
1107	Male	27	AOM with ruptured TM or requiring tympanocentesis	Feb., 2020	right ear	Feb., 2020	Present	Light	<= 0.06	<= 0.12	<= 0.12	<= 0.25	0.5	<= 0.25	0.5	Absent	Present	Moderate	Positive	Absent									Absent	Present	Light	Positive
1108	Male	12	URI	Feb., 2020			Present	Moderate	<= 0.06	<= 0.12	<= 0.12	<= 0.25	0.5	<= 0.25	0.5	Positive	Absent
1109	Male	24	AOM with ruptured TM or requiring tympanocentesis	Feb., 2020	right ear	Feb., 2020	Absent									Absent	Present	Moderate	Negative	Absent									Absent	Present	Moderate	Negative
1110	Female	17	AOM with ruptured TM or requiring tympanocentesis	Feb., 2020			Present	Light	1	0.5	>= 8	<= 0.25	0.5	0.5	0.5	Absent	Absent
1111	Male	12	AOM with ruptured TM or requiring tympanocentesis	Feb., 2020	left ear	Feb., 2020	Absent									Absent	Present	Moderate	Negative	Absent									Absent	Present	Light	Negative
1112	Female	13	AOM with ruptured TM or requiring tympanocentesis	Feb., 2020	right ear	Feb., 2020	Present	Moderate	2	1	>= 8	<= 0.25	0.5	0.5	0.5	Absent	Present	Moderate	Negative	Absent									Absent	Present	Light	Negative
1113	Male	16	AOM with ruptured TM or requiring tympanocentesis	Feb., 2020			Present	Moderate	2	1	>= 8	<= 0.25	0.5	<= 0.25	0.5	Absent	Absent
1119	Male	20	AOM	Mar., 2020			Absent									Absent	Present	Heavy	Positive
1122	Female	6	URI	Mar., 2020			Absent									Absent	Present	Ocassional	Negative
1126	Male	17	AOM	Mar., 2020			Absent									Absent	Present	Heavy	Positive
1127	Male	8	AOM	Mar., 2020			Absent									Absent	Present	Heavy	Positive
1128	Female	11	AOM	Mar., 2020			Present	Light	1	1	<= 0.12	<= 0.25	0.5	0.5	0.5	Absent	Absent
1129	Male	6	AOM	Mar., 2020			Present	Light	<= 0.06	<= 0.12	<= 0.12	<= 0.25	0.5	<= 0.25	0.5	Absent	Absent
1132	Female	6	AOM	Mar., 2020			Absent									Absent	Present	Moderate	Positive
1133	Male	11	URI	Jul., 2020			Present	Moderate	<= 0.06	<= 0.12	<= 0.12	<= 0.25	0.5	<= 0.25	0.5	Absent	Absent
1134	Male	13	AOM	Jul., 2020			Present	Light	<= 0.06	<= 0.12	<= 0.12	<= 0.25	0.25	<= 0.25	0.5	Absent	Present	Light	Negative
1135	Female	9	AOM with ruptured TM or requiring tympanocentesis	Oct., 2020			Present	Heavy	<= 0.06	<= 0.12	<= 0.12	<= 0.25	0.5	<= 0.25	1	Absent	Absent
1137	Female	7	AOM	Nov., 2020			Present	Light	<= 0.06	<= 0.12	<= 0.12	<= 0.25	0.5	<= 0.25	0.5	Absent	Absent
1139	Male	11	URI	Dec., 2020			Present	Light	<= 0.06	<= 0.12	<= 0.12	0.5	0.5	<= 0.25	0.5	Absent	Absent
1140	Female	11	AOM	Dec., 2020			Present	Light	1	1	>= 8	<= 0.25	0.5	<= 0.25	0.5	Absent	Absent
1143	Female	22	AOM	Jan., 2021			Present	Ocassional	<= 0.06	<= 0.12	<= 0.12	<= 0.25	0.5	<= 0.25	0.5	Absent	Absent
1148	Male	23	URI	Mar., 2021			Present	Moderate	2	1	<= 0.12	<= 0.25	0.5	<= 0.25	0.5	Absent	Absent
1149	Male	11	URI	Mar., 2021			Present	Moderate	1	1	<= 0.12	<= 0.25	0.5	<= 0.25	0.5	Absent	Absent
1150	Male	24	AOM with ruptured TM or requiring tympanocentesis	Apr., 2021	left ear	Apr., 2021	Present	Moderate	<= 0.06	<= 0.12	<= 0.12	<= 0.25	0.5	<= 0.25	1	Absent	Present	Moderate	Negative	Present	Ocassional	<= 0.06	<= 0.12	<= 0.12	0.25	0.5	<= 0.25	1	Absent	Present	Light	Negative
1154	Male	26	AOM	Jun., 2021			Present	Moderate	1	1	<= 0.12	<= 0.25	0.5	<= 0.25	0.5	Absent	Absent
1155	Male	25	AOM	Jun., 2021			Absent									Absent	Present	Moderate	Positive
1156	Male	16	AOM	Jun., 2021			Absent									Absent	Present	Heavy	Positive

## Sheet: Table S2
Table S2. Kraken 2 contig classifications weighted by contig length (% total assembly size) for S. pneumoniae isolates
Isolates	Streptococcus pneumoniae	Streptococcus	Streptococcus mitis	Pseudomonas aeruginosa	Pseudomonas	Escherichia coli	Klebsiella pneumoniae	Enterobacteriaceae	Staphylococcus epidermidis	Acinetobacter baumannii	Other
1015	0.00338501	0.000614084	0.984267	0	0.000117783	0	0.000138421	0.000140434	0	0	0.0113374
1088	0.851238	0.00204684	0.0416179	0.00672016	0.00876734	0.000356704	9.61978e-05	0.00243935	0	0	0.0867174
1070-2	0.90594	0.000700997	0	0.0072775	0.00735781	0.00444468	0.00867284	0.0147529	0.000118903	0	0.0507344
1027	0.918443	0.000597782	0	0.00010176	0.000222902	0	0	0	0	0	0.0806349
1074	0.964765	0.00281096	0.0203031	9.79758e-05	0.000213169	0	0	0	0	0	0.01181
1057	0.971951	0.000921026	0	0.000122771	0.000248913	0	0	0	0	0	0.026756
1065	0.973883	0.00065337	0	0.000116392	0	0	0	0.00059216	0.0154551	0	0.00929974
1140	0.977865	0.000855957	7.05896e-05	0.000481038	0.00012061	0	0	0	0	0	0.0206066
1052	0.979373	0.000839449	0.000116029	0.000120257	0.00011368	0	0	0.000124485	0	0	0.0193134
1007-2	0.980633	0.000840543	0	0.00333957	0.006331	0.000231293	0	0.00101173	0	0	0.00761297
1112	0.98116	0.000661275	0	0	0	0	0	0	0	0	0.0181786
1070-1	0.981202	0.000408275	0	0	0.000245342	0	0	0	0	0	0.018144
1154	0.982985	0.00036073	0	0.00060481	0.000600399	0	0	0	0.000134784	0	0.0153143
1084	0.986911	0.000992255	0.000108727	0.000730837	0.000936001	0	0	0	0	0	0.0103211
1100	0.989645	0.000876115	0	0.000109286	0.000587582	0.000946991	0	0.00150165	0	0	0.00633309
1103-2	0.990506	0.00109977	0.00149501	0	0.0002215	0	0	0.000126442	0	0	0.00655177
1075	0.990672	0.000969482	0	0.000103024	0.000101263	0	0	0	0	0	0.00815387
1001	0.990751	0.00135871	0	0	0.0001159	0	0	0	0.00012021	0	0.0076542
1108	0.991469	0.000974649	0	0.000124918	0	0	0	0	0	0	0.00743099
1137	0.991552	0.000574473	0	0.000121858	0.000797115	0.00120025	0	0.00128134	0	0	0.00447301
1113	0.992364	0.000776185	0	0.00011685	0.000118727	0	0	0.000117789	0	0	0.00650606
1085-1	0.992444	0.000948805	0	0	0.000349783	0	0	0	0	0.00012934	0.00612758
1038	0.99267	0.00101787	0	0.000123291	0	0	0	0	0	0	0.00618891
1020-1	0.992764	0.000597868	0	0.000354794	0.000123407	0	0	0	0	0	0.00615958
1093	0.993624	0.000583809	0	0.000241327	0.000244699	0.000361268	0	0.000114642	0	0	0.0048304
1129	0.993744	0.000736369	0.000318366	0.000838378	0.00122459	0	0	0.000113397	0	0	0.00302518
1150-2	0.993875	0.000996319	0.000294344	0.000125653	0	0.000117738	0	0.000127137	0	0	0.00446414
1106	0.993887	0.000713708	0	0.000129214	0	0.000111488	0	0	0	0	0.00515829
1150-1	0.994053	0.00081825	0	0.000667918	0.000639667	0	0	0.000127631	0	0.000127631	0.00356559
1066	0.994103	0.000120141	0.000113359	0.000115781	0.000243673	0	0	0	0.000132252	0	0.00517139
1049	0.99412	0.000981307	0	0	0	0	0	0	0	0	0.00489895
1149	0.994147	0.000349528	0	0.000497272	0.000120971	0	0	0.000380762	0	0	0.0045042
1090	0.994236	0.00110602	0	0.000116198	0	0	0	0.000126632	0	0	0.00441552
1128	0.995116	0.00042142	7.64413e-05	0.000230317	0.000368308	0	0	0.000119129	0	0	0.00366869
1103-1	0.995121	0.000688294	0	0.000133649	0.000109306	0	0.000132695	0.000698795	0	0	0.00311594
1063	0.99519	0.00112268	0	0	0	0	0	0	0	0	0.00368718
1135	0.995499	0.00105402	0	0.00011571	0	0.0001243	0	0.000119752	0	0	0.00308728
1048	0.99565	0.000349981	0.000137014	0	0.000137014	0	0	0	0	0	0.00372618
1045	0.995891	0.00120895	0	0.000213803	0	0	0	0	0	0	0.00268631
1143	0.995894	0.00105502	0	0.00025698	0.000597594	0	0	0	0	0	0.00219601
1085-2	0.996386	0.000658514	0	0.000130282	0	0	0	0	0	0	0.00282498
1099	0.996404	0.000535294	0	0.000111017	0	0	0	0	0	0	0.00295015
1078	0.996422	0.000167343	0	0.000119043	0.00039372	0	0	0	0	0	0.00289801
1056	0.996521	0.000564111	0.000233279	0.000113576	0.000235164	0	0	0.000115461	0	0	0.00221733
1051	0.996534	0.000449202	0	0	0.000244047	0	0	0.000236755	0	0	0.00253624
1072	0.996555	0.00101729	0.000121959	0.000111795	0.000247305	0	0	0	0	0	0.00194698
1076	0.996561	0.00137014	0	0.000112857	0	0	0	0	0	0	0.00195588
1064	0.996562	0.000905302	0	0.000137527	0.000233004	0	0	0	0	0	0.00216184
1079	0.99657	0.000477726	0	0.000247035	0.000375456	0	0	0	0	0	0.00232979
1044	0.996705	0.000388009	0.000139134	0	0.000371842	0	0	0	0	0	0.00239615
1053	0.996708	0.00113488	0	0.000235978	0.000132679	0	0	0	0	0.000110881	0.00167744
1097	0.996844	0.000551287	0	0.000239839	0.000509597	0	0.000116731	0.000114279	0	0	0.00162394
1148	0.996962	0.000711343	0	0.00013581	0.000591203	0	0	0	0	0	0.00159981
1029	0.996986	0.000938597	0.000499376	0	0	0	0	0	0	0	0.00157642
1133	0.997007	0.000629453	0	0.000357143	0.000223566	0	0	0.000113423	0	0.000119516	0.0015495
1067	0.997138	0.000952466	0	0.000127191	0	0	0	0	0	0	0.00178263
1134	0.997222	0.000884878	6.37836e-05	0.000122331	0	0.000117095	0	0	0	0	0.00158983
1037	0.997227	0.000644449	0	0.000124593	0.000111704	0	0	0.000124116	0	0	0.0017677
1096	0.997308	0.00107848	0	0	0	0	0	0	0	0	0.00161399
1013	0.997333	0.00125699	9.05262e-05	0	0	0	0	0	0	0	0.00131923
1110	0.997466	0.000584795	7.37536e-05	0	0	0	0	0	0	0	0.00187525
1107	0.997487	0.000201843	0	0.000237685	0	0	0	0.000120257	0	0	0.00195288
1101	0.997879	0.00066719	0	0	0	0	0	0.000123572	0	0	0.00132998
1094	0.998044	0.000433315	0	0.000123407	0	0	0	0	0	0	0.00139969
1032	0.998106	0.00119382	0	0	0	0	0	0	0	0	0.000700549
1026	0.998196	0.000694648	0	0.000235745	0	0	0	0	0	0	0.000873272
1087	0.998221	0.000639757	0	0.000113552	0	0	0	0	0	0	0.00102535
1035	0.998262	0.000589546	0	0	0.000113485	0	0	0	0	0	0.00103531
1012	0.998319	0.000718583	0	0.000114577	0	0	0	0	0	0	0.000847777
1139	0.998399	0.000495056	0.000131477	0	0	0	0	0	0	0	0.000974448
1007-1	0.99841	0.000724979	0	0	0	0	0	0	0	0	0.000865472
1018	0.998733	0.000530604	0	0.000112465	0	0	0	0	0	0	0.000623844

## Sheet: Table S3
Table S3. Assembly statistics from Pathogenwatch for S. pneumoniae isolates
S. pneumoniae isolates	Genome Length (bp)	No. Contigs	Smallest Contig	Largest Contig	Average Contig Length	N50	non-ATCG	GC Content
1052	2084867	150	79	187394	13899	61728	1200	39.6
1063	2101753	151	78	253773	13918	111045	800	39.6
1090	2096316	149	78	286381	14069	59993	900	39.5
1154	2005593	108	80	226586	18570	89615	1000	39.7
1088	2424579	556	79	354785	4360	84835	1700	39.1
1067	2038317	81	83	234535	25164	130019	400	39.6
1032	2142820	140	78	253763	15305	102611	800	39.6
1149	2005201	79	78	220954	25382	106523	900	39.7
1113	2114664	148	78	228833	14288	61712	1000	39.6
1048	2005631	83	78	220957	24164	106523	800	39.7
1106	2130629	206	78	151273	10342	78945	1000	39.7
1103-1	2084814	135	78	344183	15443	90999	1100	39.7
1020-1	2123790	183	79	223716	11605	60876	1100	39.5
1103-2	2177769	384	78	186893	5671	68606	1200	39.5
1110	2096267	79	78	176780	26535	109814	700	39.6
1056	2114542	169	78	226413	12512	60284	1200	39.6
1038	2077274	128	81	303850	16228	100986	700	39.7
1093	2062783	66	90	581643	31254	219297	800	39.6
1007-1	2039568	90	83	272984	22661	192740	600	39.6
1097	2032433	84	78	532399	24195	94963	800	39.7
1035	2075950	153	78	225994	13568	88738	1200	39.6
1001	2068693	180	78	204722	11492	68495	1200	39.7
1129	2094454	140	80	273113	14960	117132	700	39.6
1051	2049851	97	82	259577	21132	65825	800	39.7
1065	2100190	108	82	288077	19446	137188	1200	39.5
1007-2	2039333	103	81	261674	19799	116840	700	39.6
1027	2084918	135	78	363174	15443	138053	1100	39.6
1070-1	2083652	150	79	202020	13891	66110	900	39.6
1044	2034466	64	79	278074	31788	121083	800	39.7
1148	2099479	148	78	250489	14185	109652	500	39.6
1100	2164282	130	78	243896	16648	133828	1000	39.6
1026	2062069	107	79	406407	19271	117819	900	39.6
1143	2131461	155	82	204246	13751	114203	700	39.7
1096	2141688	191	78	164169	11213	110958	800	39.6
1139	2103460	102	80	346040	20622	128886	1000	39.5
1053	2103416	185	78	309855	11369	156793	1100	39.5
1101	2043052	73	92	185045	27987	84830	500	39.6
1012	2117275	152	78	222940	13929	117343	800	39.5
1084	2087695	177	78	224909	11794	78890	1400	39.6
1134	2095019	162	79	199535	12932	82243	800	39.6
1140	2091776	116	79	188640	18032	86461	1000	39.6
1107	2115127	137	79	353785	15438	224892	1000	39.7
1079	2134052	81	81	314306	26346	156917	600	39.6
1049	2097027	111	81	412487	18892	152102	800	39.5
1057	2018773	102	79	615673	19791	218379	500	39.7
1150-2	2009059	208	83	216985	9658	167241	600	39.7
1064	2014475	134	78	233724	15033	100380	700	39.6
1112	2121748	178	79	227407	11919	60963	1000	39.6
1085-2	2103185	81	81	318775	25965	115923	700	39.6
1013	2115276	247	78	207910	8563	59539	600	39.5
1128	2004777	102	78	165312	19654	89651	1300	39.7
1037	2089005	123	80	220616	16983	128034	900	39.6
1072	2059157	110	78	236310	18719	135301	1200	39.5
1135	1970179	88	83	261725	22388	167227	800	39.8
1094	2151258	140	79	203805	15366	123454	1100	39.5
1029	2088302	126	79	212917	16573	135245	800	39.5
1045	2170617	175	78	254023	12403	92496	900	39.6
1076	2136927	128	78	254285	16694	111244	700	39.6
1070-2	2041928	88	81	261674	23203	115737	800	39.6
1075	2250129	343	84	293833	6560	131914	940	39.4
1074	2353426	580	79	137922	4057	47030	980	39.3
1108	2087413	154	80	289261	13554	116799	1200	39.7
1085-1	2102449	79	81	279681	26613	115923	600	39.6
1099	2064308	156	78	270979	13232	128612	700	39.6
1066	2052070	75	81	210203	27360	123409	900	39.7
1087	2065855	168	79	291324	12296	125061	900	39.6
1018	2078013	126	78	273192	16492	109555	600	39.6
1078	2042346	95	81	279567	21498	120089	800	39.7
1150-1	1970492	87	83	211830	22649	140684	700	39.8
1133	2127213	197	78	253597	10798	91675	1000	39.7
1137	2164430	203	79	324401	10662	99445	1100	39.5

## Sheet: Table S4
Table S4. Serotype, MLST sequence typing, AMR profile, and select clinical metadata for S. pneumoniae isolates
S. pneumoniae isolates	Serotype	MLST sequence type	PBP1a	PBP2b	PBP2x	Amoxicillin MIC	Amoxicillin sensitivity	Ceftriaxone MIC	Ceftriaxone (Non) sensitivity	Ceftriaxone (Meng) sensitivity	Cefotaxime MIC	Cefotaxime (Non) sensitivity	Cefotaxime (Meng) sensitivity	Cefuroxime MIC	Cefuroxime sensitivity	Meropenem MIC	Meropenem sensitivity	Penicillin MIC	Penicillin (Non)	Penicillin (Meng)	Cohort	Isolate origin	Clinical penicillin MIC	Clinical ceftriaxone MIC
1001	untypable	ee8c148058b09f3f448a46ed382486f54259fa41	42	142	8	8	R	1	S	I	1	S	I	> 2	R	1	R	4	I	R	URI	NP	1	0.5
1007-1	3	180	2	0	2	<= 0.03	S	<= 0.5	S	S	<= 0.06	S	S	<= 0.5	S	<= 0.06	S	<= 0.03	S	S	AOM with ruptured TM or requiring tympanocentesis	NP	<= 0.06	<= 0.12
1007-2	3	180	2	0	2	<= 0.03	S	<= 0.5	S	S	<= 0.06	S	S	<= 0.5	S	<= 0.06	S	<= 0.03	S	S	AOM with ruptured TM or requiring tympanocentesis	MEF	<= 0.06	<= 0.12
1012	15C	199	2	0	12	<= 0.03	S	<= 0.5	S	S	<= 0.06	S	S	<= 0.5	S	<= 0.06	S	<= 0.03	S	S	AOM	NP	<= 0.06	<= 0.12
1013	38	393	2	4	0	<= 0.03	S	<= 0.5	S	S	<= 0.06	S	S	<= 0.5	S	<= 0.06	S	<= 0.03	S	S	AOM	NP	<= 0.06	<= 0.12
1018	15C	1262	2	0	2	<= 0.03	S	<= 0.5	S	S	<= 0.06	S	S	<= 0.5	S	<= 0.06	S	<= 0.03	S	S	URI	NP	<= 0.06	<= 0.12
1020-1	15C	162	1	0	0	<= 0.03	S	<= 0.5	S	S	<= 0.06	S	S	<= 0.5	S	<= 0.06	S	<= 0.03	S	S	AOM with ruptured TM or requiring tympanocentesis	NP	<= 0.06	<= 0.12
1026	23B1	36	2	0	120	<= 0.03	S	<= 0.5	S	S	<= 0.06	S	S	<= 0.5	S	<= 0.06	S	<= 0.03	S	S	AOM	NP	<= 0.06	<= 0.12
1027	15A	3811	1	0	0	<= 0.03	S	<= 0.5	S	S	<= 0.06	S	S	<= 0.5	S	<= 0.06	S	<= 0.03	S	S	URI	NP	<= 0.06	<= 0.12
1029	15C	1757	0	0	0	<= 0.03	S	<= 0.5	S	S	<= 0.06	S	S	<= 0.5	S	<= 0.06	S	<= 0.03	S	S	AOM	NP	<= 0.06	<= 0.12
1032	15B	3cc63cbc512839d5d982b64c0ed5e99ba36f65e3	2	0	2	<= 0.03	S	<= 0.5	S	S	<= 0.06	S	S	<= 0.5	S	<= 0.06	S	<= 0.03	S	S	AOM	NP	<= 0.06	<= 0.12
1035	17F	392	11	0	0	<= 0.03	S	<= 0.5	S	S	<= 0.06	S	S	<= 0.5	S	<= 0.06	S	<= 0.03	S	S	URI	NP	<= 0.06	<= 0.12
1037	15B	3934	NEW	0	2	<= 0.03	S	<= 0.5	S	S	<= 0.06	S	S	<= 0.5	S	<= 0.06	S	<= 0.03	S	S	URI	NP	<= 0.06	<= 0.12
1038	23B	12022	2	0	6	<= 0.03	S	<= 0.5	S	S	<= 0.06	S	S	<= 0.5	S	<= 0.06	S	<= 0.03	S	S	AOM	NP	<= 0.06	<= 0.12
1044	11A	62	2	6	0	<= 0.03	S	<= 0.5	S	S	<= 0.06	S	S	<= 0.5	S	<= 0.06	S	<= 0.03	S	S	AOM with ruptured TM or requiring tympanocentesis	NP	<= 0.06	<= 0.12
1045	15C	1262	2	0	2	<= 0.03	S	<= 0.5	S	S	<= 0.06	S	S	<= 0.5	S	<= 0.06	S	<= 0.03	S	S	URI	NP	<= 0.06	<= 0.12
1048	35B	558	4	7	7	4	I	1	S	I	1	S	I	> 2	R	0.5	I	2	S	R	AOM	NP	<= 0.06	<= 0.12
1049	15B	3280	7	8	9	0.5	S	<= 0.5	S	S	0.12	S	S	<= 0.5	S	0.12	S	0.25	S	R	AOM with ruptured TM or requiring tympanocentesis	NP	0.25	<= 0.12
1051	31	568	12	0	0	<= 0.03	S	<= 0.5	S	S	<= 0.06	S	S	<= 0.5	S	<= 0.06	S	<= 0.03	S	S	AOM	NP	<= 0.06	<= 0.12
1052	35B	156	4	12	7	4	I	1	S	I	1	S	I	> 2	R	0.5	I	2	S	R	AOM with ruptured TM or requiring tympanocentesis	NP	1	1
1053	34	473	36	34	44	0.25	S	<= 0.5	S	S	0.25	S	S	1	I	<= 0.06	S	0.5	S	R	AOM	NP	0.25	0.25
1056	35B	156	4	12	7	4	I	1	S	I	1	S	I	> 2	R	0.5	I	2	S	R	AOM with ruptured TM or requiring tympanocentesis	NP	1	1
1057	3	180	2	3	2	<= 0.03	S	<= 0.5	S	S	<= 0.06	S	S	<= 0.5	S	<= 0.06	S	<= 0.03	S	S	AOM	NP	<= 0.06	<= 0.12
1063	15B	1262	2	0	2	<= 0.03	S	<= 0.5	S	S	<= 0.06	S	S	<= 0.5	S	<= 0.06	S	<= 0.03	S	S	URI	NP	<= 0.06	<= 0.12
1064	3	12780	0	0	3	<= 0.03	S	<= 0.5	S	S	<= 0.06	S	S	<= 0.5	S	<= 0.06	S	<= 0.03	S	S	AOM with ruptured TM or requiring tympanocentesis	NP	<= 0.06	<= 0.12
1065	23B	439	0	0	0	<= 0.03	S	<= 0.5	S	S	<= 0.06	S	S	<= 0.5	S	<= 0.06	S	<= 0.03	S	S	AOM	NP	<= 0.06	<= 0.12
1066	11A	62	2	6	0	<= 0.03	S	<= 0.5	S	S	<= 0.06	S	S	<= 0.5	S	<= 0.06	S	<= 0.03	S	S	URI	NP	<= 0.06	<= 0.12
1067	3	180	2	0	2	<= 0.03	S	<= 0.5	S	S	<= 0.06	S	S	<= 0.5	S	<= 0.06	S	<= 0.03	S	S	AOM	NP	<= 0.06	<= 0.12
1070-1	35B	156	4	12	7	4	I	1	S	I	1	S	I	> 2	R	0.5	I	2	S	R	AOM with ruptured TM or requiring tympanocentesis	NP	1	1
1070-2	3	180	2	0	2	<= 0.03	S	<= 0.5	S	S	<= 0.06	S	S	<= 0.5	S	<= 0.06	S	<= 0.03	S	S	AOM with ruptured TM or requiring tympanocentesis	MEF	1	1
1072	23B	9867	0	0	61	<= 0.03	S	<= 0.5	S	S	0.25	S	S	1	I	<= 0.06	S	<= 0.03	S	S	AOM	NP	<= 0.06	<= 0.12
1074	38	229317b1516aacc642acb2ff2feaf3e2c63a6145	2	4	0	<= 0.03	S	<= 0.5	S	S	<= 0.06	S	S	<= 0.5	S	<= 0.06	S	<= 0.03	S	S	AOM with ruptured TM or requiring tympanocentesis	NP	<= 0.06	<= 0.12
1075	23B1	1373	0	1	1	0.06	S	<= 0.5	S	S	0.12	S	S	<= 0.5	S	<= 0.06	S	0.25	S	R	AOM	NP	0.25	<= 0.12
1076	15B	1262	2	0	2	<= 0.03	S	<= 0.5	S	S	<= 0.06	S	S	<= 0.5	S	<= 0.06	S	<= 0.03	S	S	AOM with ruptured TM or requiring tympanocentesis	NP	0.25	<= 0.12
1078	11A	62	2	6	0	<= 0.03	S	<= 0.5	S	S	<= 0.06	S	S	<= 0.5	S	<= 0.06	S	<= 0.03	S	S	URI	NP	<= 0.06	<= 0.12
1079	23B1	1373	0	1	1	0.06	S	<= 0.5	S	S	0.12	S	S	<= 0.5	S	<= 0.06	S	0.25	S	R	URI	NP	0.25	<= 0.12
1084	15A	3811	1	0	0	<= 0.03	S	<= 0.5	S	S	<= 0.06	S	S	<= 0.5	S	<= 0.06	S	<= 0.03	S	S	URI	NP	<= 0.06	<= 0.12
1085-1	11A	62	2	6	0	<= 0.03	S	<= 0.5	S	S	<= 0.06	S	S	<= 0.5	S	<= 0.06	S	<= 0.03	S	S	AOM with ruptured TM or requiring tympanocentesis	NP	<= 0.06	<= 0.12
1085-2	11A	62	2	6	0	<= 0.03	S	<= 0.5	S	S	<= 0.06	S	S	<= 0.5	S	<= 0.06	S	<= 0.03	S	S	AOM with ruptured TM or requiring tympanocentesis	MEF	<= 0.06	<= 0.12
1087	35F	1368	74	0	77	0.06	S	<= 0.5	S	S	<= 0.06	S	S	<= 0.5	S	<= 0.06	S	0.06	S	S	AOM with ruptured TM or requiring tympanocentesis	NP	<= 0.06	<= 0.12
1088	21	432	0	0	2	<= 0.03	S	<= 0.5	S	S	<= 0.06	S	S	<= 0.5	S	<= 0.06	S	<= 0.03	S	S	AOM with ruptured TM or requiring tympanocentesis	NP	<= 0.06	<= 0.12
1090	19F	654	2	0	0	<= 0.03	S	<= 0.5	S	S	<= 0.06	S	S	<= 0.5	S	<= 0.06	S	<= 0.03	S	S	AOM	NP	<= 0.06	<= 0.12
1093	23B1	36	2	0	120	<= 0.03	S	<= 0.5	S	S	<= 0.06	S	S	<= 0.5	S	<= 0.06	S	<= 0.03	S	S	AOM	NP	<= 0.06	<= 0.12
1094	21	432	0	0	2	<= 0.03	S	<= 0.5	S	S	<= 0.06	S	S	<= 0.5	S	<= 0.06	S	<= 0.03	S	S	AOM	NP	<= 0.06	<= 0.12
1096	15B/15C	1262	2	0	2	<= 0.03	S	<= 0.5	S	S	<= 0.06	S	S	<= 0.5	S	<= 0.06	S	<= 0.03	S	S	AOM with ruptured TM or requiring tympanocentesis	NP	<= 0.06	<= 0.12
1097	35B	10493	4	NEW	7	4	I	1	S	I	1	S	I	> 2	R	0.5	I	2	S	R	URI	NP	1	1
1099	35F	498	0	0	3	<= 0.03	S	<= 0.5	S	S	<= 0.06	S	S	<= 0.5	S	<= 0.06	S	<= 0.03	S	S	AOM with ruptured TM or requiring tympanocentesis	NP	<= 0.06	<= 0.12
1100	15B	1262	2	0	2	<= 0.03	S	<= 0.5	S	S	<= 0.06	S	S	<= 0.5	S	<= 0.06	S	<= 0.03	S	S	URI	NP	<= 0.06	<= 0.12
1101	11A	62	2	6	0	<= 0.03	S	<= 0.5	S	S	<= 0.06	S	S	<= 0.5	S	<= 0.06	S	<= 0.03	S	S	AOM	NP	<= 0.06	<= 0.12
1103-1	19A	1451	13	11	16	8	R	2	I	R	2	I	R	> 2	R	1	R	4	I	R	AOM with ruptured TM or requiring tympanocentesis	NP	2	2
1103-2	19A	1451	13	11	16	8	R	2	I	R	2	I	R	> 2	R	1	R	4	I	R	AOM with ruptured TM or requiring tympanocentesis	MEF	2	2
1106	21	3689	2	0	2	<= 0.03	S	<= 0.5	S	S	<= 0.06	S	S	<= 0.5	S	<= 0.06	S	<= 0.03	S	S	AOM with ruptured TM or requiring tympanocentesis	NP	<= 0.06	<= 0.12
1107	34	547	0	0	2	<= 0.03	S	<= 0.5	S	S	<= 0.06	S	S	<= 0.5	S	<= 0.06	S	<= 0.03	S	S	AOM with ruptured TM or requiring tympanocentesis	NP	<= 0.06	<= 0.12
1108	16F	995	91	4	3	<= 0.03	S	<= 0.5	S	S	<= 0.06	S	S	<= 0.5	S	<= 0.06	S	<= 0.03	S	S	URI	NP	<= 0.06	<= 0.12
1110	35B	558	4	7	7	4	I	1	S	I	1	S	I	> 2	R	0.5	I	2	S	R	AOM with ruptured TM or requiring tympanocentesis	NP	1	0.5
1112	35B	156	4	12	7	4	I	1	S	I	1	S	I	> 2	R	0.5	I	2	S	R	AOM with ruptured TM or requiring tympanocentesis	NP	2	1
1113	35B	f3e71455a126fa20ae826201e8b23757553febf0	4	14	7	8	R	1	S	I	1	S	I	> 2	R	1	R	2	S	R	AOM with ruptured TM or requiring tympanocentesis	NP	2	1
1128	35B	558	4	7	7	4	I	1	S	I	1	S	I	> 2	R	0.5	I	2	S	R	AOM	NP	1	1
1129	16F	13245	9	4	3	<= 0.03	S	<= 0.5	S	S	<= 0.06	S	S	<= 0.5	S	<= 0.06	S	<= 0.03	S	S	AOM	NP	<= 0.06	<= 0.12
1133	15C	1262	2	0	2	<= 0.03	S	<= 0.5	S	S	<= 0.06	S	S	<= 0.5	S	<= 0.06	S	<= 0.03	S	S	URI	NP	<= 0.06	<= 0.12
1134	19F	1258	2	78	3	<= 0.03	S	<= 0.5	S	S	<= 0.06	S	S	<= 0.5	S	<= 0.06	S	<= 0.03	S	S	AOM	NP	<= 0.06	<= 0.12
1135	3	180	2	0	2	<= 0.03	S	<= 0.5	S	S	<= 0.06	S	S	<= 0.5	S	<= 0.06	S	<= 0.03	S	S	AOM with ruptured TM or requiring tympanocentesis	NP	<= 0.06	<= 0.12
1137	21	432	0	0	2	<= 0.03	S	<= 0.5	S	S	<= 0.06	S	S	<= 0.5	S	<= 0.06	S	<= 0.03	S	S	AOM	NP	<= 0.06	<= 0.12
1139	10A	816	0	0	2	<= 0.03	S	<= 0.5	S	S	<= 0.06	S	S	<= 0.5	S	<= 0.06	S	<= 0.03	S	S	URI	NP	<= 0.06	<= 0.12
1140	35B	156	4	12	7	4	I	1	S	I	1	S	I	> 2	R	0.5	I	2	S	R	AOM	NP	1	1
1143	16F	995	9	4	3	<= 0.03	S	<= 0.5	S	S	<= 0.06	S	S	<= 0.5	S	<= 0.06	S	<= 0.03	S	S	AOM	NP	<= 0.06	<= 0.12
1148	15B	1262	2	0	2	<= 0.03	S	<= 0.5	S	S	<= 0.06	S	S	<= 0.5	S	<= 0.06	S	<= 0.03	S	S	URI	NP	2	1
1149	35B	558	4	7	7	4	I	1	S	I	1	S	I	> 2	R	0.5	I	2	S	R	URI	NP	1	1
1150-1	3	180	2	0	2	<= 0.03	S	<= 0.5	S	S	<= 0.06	S	S	<= 0.5	S	<= 0.06	S	<= 0.03	S	S	AOM with ruptured TM or requiring tympanocentesis	NP	<= 0.06	<= 0.12
1150-2	3	180	2	0	2	<= 0.03	S	<= 0.5	S	S	<= 0.06	S	S	<= 0.5	S	<= 0.06	S	<= 0.03	S	S	AOM with ruptured TM or requiring tympanocentesis	MEF	<= 0.06	<= 0.12
1154	35B	558	4	7	7	4	I	1	S	I	1	S	I	> 2	R	0.5	I	2	S	R	AOM	NP	1	1

## Sheet: Table S5
Table S5. Additional AMR predictions compared to clinical metadata for S. pneumoniae isolates
S. pneumoniae isolates	Clinical erythromycin MIC	Predicted erythromycin resistance	Clinical clindamycin MIC	Predicted clindamycin resistance	Clinical tetracycline MIC	Predicted tetracycline resistance	Predicted variants	Predicted acquired AMR genes
1001	2	RESISTANT	<= 0.25	NOT_FOUND	<= 0.25	NOT_FOUND	folA_I100L,folP_aa_insert_57-70	mefA_10
1007-1	<= 0.12	RESISTANT	1	RESISTANT	>= 16	RESISTANT		cat_pC194,ermB,tetM_8
1007-2	<= 0.12	RESISTANT	>= 1	RESISTANT	>= 16	RESISTANT		cat_pC194,ermB,tetM_8
1012	>= 8	RESISTANT	<= 0.25	NOT_FOUND	<= 0.25	NOT_FOUND		mefA_10
1013	<= 0.12	NOT_FOUND	<= 0.25	NOT_FOUND	<= 0.25	NOT_FOUND
1018	<= 0.12	NOT_FOUND	<= 0.25	NOT_FOUND	<= 0.25	NOT_FOUND	folP_aa_insert_57-70
1020-1	<= 0.12	NOT_FOUND	<= 0.25	NOT_FOUND	<= 0.25	NOT_FOUND
1026	<= 0.12	NOT_FOUND	<= 0.25	NOT_FOUND	<= 0.25	NOT_FOUND
1027	<= 0.12	NOT_FOUND	<= 0.25	NOT_FOUND	<= 0.25	NOT_FOUND
1029	>= 8	RESISTANT	1	NOT_FOUND	<= 0.25	NOT_FOUND		mefA_10
1032	<= 0.12	NOT_FOUND	<= 0.25	NOT_FOUND	<= 0.25	NOT_FOUND	folP_aa_insert_57-70
1035	<= 0.12	NOT_FOUND	<= 0.25	NOT_FOUND	<= 0.25	NOT_FOUND
1037	<= 0.12	NOT_FOUND	<= 0.25	NOT_FOUND	<= 0.25	NOT_FOUND
1038	>= 8	RESISTANT	<= 0.25	NOT_FOUND	<= 0.25	NOT_FOUND	folP_aa_insert_57-70	mefA_10
1044	<= 0.12	NOT_FOUND	<= 0.25	NOT_FOUND	<= 0.25	NOT_FOUND
1045	<= 0.12	NOT_FOUND	<= 0.25	NOT_FOUND	<= 0.25	NOT_FOUND	folP_aa_insert_57-70
1048	<= 0.12	NOT_FOUND	<= 0.25	NOT_FOUND	<= 0.25	NOT_FOUND
1049	2	RESISTANT	<= 0.25	NOT_FOUND	>= 16	RESISTANT	folA_I100L,folP_aa_insert_57-70	mefA_10,tetM_2
1051	<= 0.12	NOT_FOUND	<= 0.25	NOT_FOUND	<= 0.25	NOT_FOUND
1052	>= 8	RESISTANT	<= 0.25	NOT_FOUND	<= 0.25	NOT_FOUND	folA_I100L,folP_aa_insert_57-70	mefA_10
1053	2	RESISTANT	<= 0.25	NOT_FOUND	<= 0.25	NOT_FOUND		mefA_10
1056	>= 8	RESISTANT	<= 0.25	NOT_FOUND	<= 0.25	NOT_FOUND	folA_I100L,folP_aa_insert_57-70	mefA_10
1057	<= 0.12	NOT_FOUND	<= 0.25	NOT_FOUND	<= 0.25	NOT_FOUND
1063	<= 0.12	NOT_FOUND	<= 0.25	NOT_FOUND	<= 0.25	NOT_FOUND	folP_aa_insert_57-70
1064	<= 0.12	NOT_FOUND	<= 0.25	NOT_FOUND	<= 0.25	NOT_FOUND
1065	<= 0.12	NOT_FOUND	<= 0.25	NOT_FOUND	<= 0.25	NOT_FOUND
1066	4	RESISTANT	<= 0.25	NOT_FOUND	<= 0.25	NOT_FOUND		mefA_10
1067	<= 0.12	RESISTANT	1	RESISTANT	>= 16	RESISTANT		cat_pC194,ermB,tetM_8
1070-1	>= 8	RESISTANT	<= 0.25	NOT_FOUND	<= 0.25	NOT_FOUND	folA_I100L,folP_aa_insert_57-70	mefA_10
1070-2	>= 8	RESISTANT	<= 0.25	RESISTANT	<= 0.25	RESISTANT		cat_pC194,ermB,tetM_8
1072	<= 0.12	NOT_FOUND	<= 0.25	NOT_FOUND	<= 0.25	NOT_FOUND
1074	<= 0.12	NOT_FOUND	<= 0.25	NOT_FOUND	<= 0.25	NOT_FOUND
1075	<= 0.12	NOT_FOUND	<= 0.25	NOT_FOUND	<= 0.25	NOT_FOUND	folP_aa_insert_57-70
1076	<= 0.12	NOT_FOUND	<= 0.25	NOT_FOUND	0.5	NOT_FOUND	folP_aa_insert_57-70
1078	2	RESISTANT	<= 0.25	NOT_FOUND	<= 0.25	NOT_FOUND		mefA_10
1079	<= 0.12	NOT_FOUND	<= 0.25	NOT_FOUND	<= 0.25	NOT_FOUND	folP_aa_insert_57-70
1084	<= 0.12	NOT_FOUND	<= 0.25	NOT_FOUND	0.5	NOT_FOUND
1085-1	>= 8	RESISTANT	1	RESISTANT	>= 16	RESISTANT		cat_pC194,ermB,tetM_12
1085-2	>= 8	RESISTANT	>= 1	RESISTANT	>= 16	RESISTANT		cat_pC194,ermB,tetM_12
1087	>= 8	RESISTANT	<= 0.25	NOT_FOUND	<= 0.25	NOT_FOUND		mefA_10
1088	<= 0.12	NOT_FOUND	<= 0.25	NOT_FOUND	<= 0.25	NOT_FOUND	folA_I100L,folP_aa_insert_57-70
1090	<= 0.12	NOT_FOUND	<= 0.25	NOT_FOUND	<= 0.25	NOT_FOUND
1093	<= 0.12	NOT_FOUND	<= 0.25	NOT_FOUND	<= 0.25	NOT_FOUND
1094	<= 0.12	NOT_FOUND	<= 0.25	NOT_FOUND	<= 0.25	NOT_FOUND
1096	<= 0.12	NOT_FOUND	<= 0.25	NOT_FOUND	<= 0.25	NOT_FOUND	folP_aa_insert_57-70
1097	>= 8	RESISTANT	<= 0.25	NOT_FOUND	<= 0.25	NOT_FOUND		mefA_10
1099	<= 0.12	NOT_FOUND	<= 0.25	NOT_FOUND	0.5	NOT_FOUND
1100	<= 0.12	NOT_FOUND	<= 0.25	NOT_FOUND	<= 0.25	NOT_FOUND	folP_aa_insert_57-70
1101	<= 0.12	NOT_FOUND	<= 0.25	NOT_FOUND	<= 0.25	NOT_FOUND
1103-1	>= 8	RESISTANT	1	RESISTANT	>= 16	RESISTANT	folA_I100L,folP_aa_insert_57-70	ermB,mefA_10,tetM_2
1103-2	>= 8	RESISTANT	>= 1	RESISTANT	>= 16	RESISTANT	folA_I100L,folP_aa_insert_57-70	ermB,mefA_10,tetM_2
1106	<= 0.12	NOT_FOUND	<= 0.25	NOT_FOUND	<= 0.25	NOT_FOUND
1107	<= 0.12	NOT_FOUND	<= 0.25	NOT_FOUND	<= 0.25	NOT_FOUND
1108	<= 0.12	NOT_FOUND	<= 0.25	NOT_FOUND	<= 0.25	NOT_FOUND
1110	>= 8	RESISTANT	<= 0.25	NOT_FOUND	0.5	NOT_FOUND		mefA_10
1112	>= 8	RESISTANT	<= 0.25	NOT_FOUND	0.5	NOT_FOUND	folA_I100L,folP_aa_insert_57-70	mefA_10
1113	>= 8	RESISTANT	<= 0.25	NOT_FOUND	<= 0.25	NOT_FOUND	folA_I100L,folP_aa_insert_57-70	mefA_10
1128	<= 0.12	NOT_FOUND	<= 0.25	NOT_FOUND	0.5	NOT_FOUND
1129	<= 0.12	NOT_FOUND	<= 0.25	NOT_FOUND	<= 0.25	NOT_FOUND
1133	<= 0.12	NOT_FOUND	<= 0.25	NOT_FOUND	<= 0.25	NOT_FOUND	folP_aa_insert_57-70
1134	<= 0.12	NOT_FOUND	<= 0.25	NOT_FOUND	<= 0.25	NOT_FOUND
1135	<= 0.12	NOT_FOUND	<= 0.25	NOT_FOUND	<= 0.25	NOT_FOUND
1137	<= 0.12	NOT_FOUND	<= 0.25	NOT_FOUND	<= 0.25	NOT_FOUND
1139	<= 0.12	NOT_FOUND	0.5	NOT_FOUND	<= 0.25	NOT_FOUND
1140	>= 8	RESISTANT	<= 0.25	NOT_FOUND	<= 0.25	NOT_FOUND	folA_I100L,folP_aa_insert_57-70	mefA_10
1143	<= 0.12	NOT_FOUND	<= 0.25	NOT_FOUND	<= 0.25	NOT_FOUND
1148	<= 0.12	NOT_FOUND	<= 0.25	NOT_FOUND	<= 0.25	NOT_FOUND	folP_aa_insert_57-70
1149	<= 0.12	NOT_FOUND	<= 0.25	NOT_FOUND	<= 0.25	NOT_FOUND
1150-1	<= 0.12	NOT_FOUND	<= 0.25	NOT_FOUND	<= 0.25	NOT_FOUND
1150-2	<= 0.12	NOT_FOUND	0.25	NOT_FOUND	<= 0.25	NOT_FOUND
1154	<= 0.12	NOT_FOUND	<= 0.25	NOT_FOUND	<= 0.25	NOT_FOUND

## Sheet: Table S6
Table S6. Penam resistance hits from CARD results
Note: CARD results from non-SPN contigs only included where relevant.
S. pneumoniae isolates	Isolate gene ID	Start	Stop	Orientation	Cut_Off	Pass_Bitscore	Best_Hit_Bitscore	Best_Hit_ARO	Best_Identities	ARO	Model_type	Variants detected	Drug Class	Resistance Mechanism	AMR Gene Family	Predicted_DNA	Predicted_Protein	CARD_Protein_Sequence	Percentage Length of Reference Sequence
1049	NODE_1_length_412487_cov_90.830959_318	287417	289669	+	Strict	1450	1489.17	Streptococcus pneumoniae PBP2x conferring resistance to amoxicillin	95.73	3003043	protein variant model	R384G, N514H	cephalosporin; cephamycin; penam	antibiotic target alteration	Penicillin-binding protein mutations conferring resistance to beta-lactam antibiotics	ATGAAGTGGACAAAAAGAGTAATCCGTTATGCGACGAAAAATCGGAAATCGCCGGCTGAAAACAGACGCAGAGTTGGAAAAAGTCTGAGTTTATTATCTGTCTTTGTTTTTGCCGTTTTTTTAGTCAATTTTGCAGTCATTATTGGGACGGGCACTCGCTTTGGAACAGATTTAGCGAAGGAAGCTAAGAAGGTTCATCAAACCACCCGTATAGTTCCTGCCAAACGTGGGACTATTTATGACCGAAATGGAGTCCCAATTGCTGAGGATGCAACCTCCTATAATGTCTATGCGGTTATTGATGAGAACTATAAGTCAGCAACGGGTAAGATTCTTTACGTAGAAAAAACACAATTTAACAAGGTTGCAGAGGTCTTTCATAAGTATCTGGACATGGAA…	MKWTKRVIRYATKNRKSPAENRRRVGKSLSLLSVFVFAVFLVNFAVIIGTGTRFGTDLAKEAKKVHQTTRIVPAKRGTIYDRNGVPIAEDATSYNVYAVIDENYKSATGKILYVEKTQFNKVAEVFHKYLDMEESYVREQLSQPNLKQVSFGAKGNGITYANMMSIKKELETAEVKGIDFTTSPNRSYPNGQFASSFIGLAQLHENEDGSKSLLGTSGMESSLNSILAGKDGIITYEKDRLGNIVPGTEQVSQQTVDGKDVYTTISSTLQSFMETQMNAFQEKVKGKYMTATLVSAKTGEILATTQRPTFDADTKEGLTKDFVWRDILYQSNYEPGSAMKVMTLAAAIDNNTFPGGEVFNSSELKVADVTIRDWDVNEGLTTGGMMTFLQGFAHSSNVG…	MKWTKRVIRYATKNRKSPAENRRRVGKSLSLLSVFVFAIFLVNFAVIIGTGTRFGTDLAKEAKKVHQTTRTVPAKRGTIYDRNGVPIAEDATSYNVYAVIDENYKSATGKILYVEKTQFNKVAEVFHKYLDMEESYVREQLSQPNLKQVSFGAKGNGITYANMMSIKKELETAEVKGIDFTTSPNRSYPNGQFASSFIGLAQLHENEDGSKSLLGTSGMESSLNSILAGKDGIITYEKDRLGNVVPGTEQVSQQTVDGKDVYTTISSTLQSFMETQMNAFQEKVKGKYMTATLVSAKTGEILATTQRPTFDADTKEGLTKDFVWRDILYQSNYEPGSPMKVMTLAASIDNNTFPGGEYFNSSELKIADVTIRDWDVNESLTGGGMMTFSQGFAHSSNVG…	100
1053	NODE_1_length_309855_cov_113.823367_335	298803	301055	+	Strict	1450	1478.38	Streptococcus pneumoniae PBP2x conferring resistance to amoxicillin	95.2	3003043	protein variant model	R384G, N605T	cephalosporin; cephamycin; penam	antibiotic target alteration	Penicillin-binding protein mutations conferring resistance to beta-lactam antibiotics	ATGAAGTGGACAAAAAGAGTAATCCGTTATGCGACCAAAAATCGGAAATCGCCGGCTGAAAACAGACGCAGAGTTGGAAAAAGTCTGAGTTTATTATCTGTCTTTGTTTTTGCCATTTTTTTAGTCAATTTTGCGGTCATTATTGGGACAGGCACTCGCTTTGGAACAGATTTAGCGAAGGAAGCTAAGAAGGTTCATCAAACCACCCGTACAGTTCCTGCCAAACGTGGGACTATTTATGACCGAAATGGAGTCCCGATTGCTGAAGATGCGACATCTTATAATGTCTATGCGGTCATTGATGAGAACTATAAGTCAGCAACGGGTAAGATTCTTTACGTAGAAAAAACACAATTTAACAAGGTTGCAGAGGTCTTTCATAAGTATCTGGACATGGAA…	MKWTKRVIRYATKNRKSPAENRRRVGKSLSLLSVFVFAIFLVNFAVIIGTGTRFGTDLAKEAKKVHQTTRTVPAKRGTIYDRNGVPIAEDATSYNVYAVIDENYKSATGKILYVEKTQFNKVAEVFHKYLDMEESYVREQLSQPNLKQVSFGAKGNGITYANMMSIKKELETAEVKGIDFTTSPNRSYPNGQFASSFIGLAQLHENEDGSKSLLGTSGMESSLNRILAGTDGIITYEKDRLGNIVPGTEQVSQQTVDGKDVYTTISSTLQSFMETQMNAFQEKVKGKYMTATLVSAKTGEILATTQRPTFDADTKEGLTKDFVWRDILYQSNYEPGSTMKVMTLAAAIDNNTFPGGEVFNSSELKIADATIRDWDVNDGLTTGGMMTFLQGFAHSSNVG…	MKWTKRVIRYATKNRKSPAENRRRVGKSLSLLSVFVFAIFLVNFAVIIGTGTRFGTDLAKEAKKVHQTTRTVPAKRGTIYDRNGVPIAEDATSYNVYAVIDENYKSATGKILYVEKTQFNKVAEVFHKYLDMEESYVREQLSQPNLKQVSFGAKGNGITYANMMSIKKELETAEVKGIDFTTSPNRSYPNGQFASSFIGLAQLHENEDGSKSLLGTSGMESSLNSILAGKDGIITYEKDRLGNVVPGTEQVSQQTVDGKDVYTTISSTLQSFMETQMNAFQEKVKGKYMTATLVSAKTGEILATTQRPTFDADTKEGLTKDFVWRDILYQSNYEPGSPMKVMTLAASIDNNTFPGGEYFNSSELKIADVTIRDWDVNESLTGGGMMTFSQGFAHSSNVG…	100
1053	NODE_3_length_184781_cov_92.144301_161	160207	162366	+	Strict	1350	1438.71	Streptococcus pneumoniae PBP1a conferring resistance to amoxicillin	97.08	3003041	protein variant model	S575T, N609D	cephalosporin; cephamycin; penam	antibiotic target alteration	Penicillin-binding protein mutations conferring resistance to beta-lactam antibiotics	ATGAACAAACCAACGATTCTGCGCCTAATCAAGTATCTGAACATTAGCTTCTTAAGCTTGGTTATCGCAGCCATTGTCTTAGGCGGAGGAGTTTTTTTCTACTACGTTAGCAAGGCTCCTAGCCTATCCGAGAGTAAACTAGTTGCAACAACTTCTAGTAAAATCTACGACAATAAAAATCAACTCATTGCTGACTTGGGTTCTGAACGCCGCGTCAATGCCCAAGCTAATGATATTCCCACAGATTTGGTTAAGGCAATCGTTTCTATCGAAGACCATCGCTTCTTCGACCACAGGGGGATTGATACCATCCGTATCCTGGGAGCTTTCTTGCGCAATCTGCAAAGCAATTCCCTCCAAGGTGGATCAACTCTCACTCAACAGTTGATTAAGTTGACT…	MNKPTILRLIKYLNISFLSLVIAAIVLGGGVFFYYVSKAPSLSESKLVATTSSKIYDNKNQLIADLGSERRVNAQANDIPTDLVKAIVSIEDHRFFDHRGIDTIRILGAFLRNLQSNSLQGGSTLTQQLIKLTYFSTSTSDQTISRKAQEAWLAIQLEQKATKQEILTYYINKVYMSNGNYGMQTAAQNYYGKDLNNLSLPQLALLAGMPQAPNQYDPYSHPEAAQDRRNLVLSEMKNQGYISAEQYEKAVNTPITDGLQSLKSASNYPAYMDNYLKEVINQVEEETGYNLLTTGMDVYTNVDQEAQKHLWDIYNTDEYVAYPDDELQVASTIVDVSNGKVIAQLGARHQSSNVSFGINQAVETNRDWGSTMKPITDYAPALEYGVYDSTATIVHDEPY…	MNKPTILHLIKYLSISFLSLVIAAIVLGGGVFFYYVSKAPSLSESKLVATTSSKIYDNKNQLIADLGSERRVNAQANDIPTDLVKAIVSIEDHRFFDHRGIDTIRILGAFLRNLQSNSLQGGSTLTQQLIKLTYFSTSTSDQTISRKTQEAWLAIQLEQKATKQEILTYYINKVYMSNGNYGMQTAAQNYYGKDLNNLSLPQLALLAGMPQAPNQYDPYSHPEAAQDRRNLVLSEMKNQGYISAEQYEKAVNTPITDGLQSLKSASNYPAYMDNYLKEVINQVEKETGYNLLTTGMDVYTNVDQEAQKHLWDIYNTDEYVAYPDDELQVASTIVDVSNGKVIAQLGARHQSSNVSFGINQAVETNRDWGSTMKPITDYAPALEYGVYDSTATIVHDEPY…	100
1075	NODE_1_length_293833_cov_104.560189_98	103178	105430	-	Strict	1450	1456.43	Streptococcus pneumoniae PBP2x conferring resistance to amoxicillin	93.07	3003043	protein variant model	R384G, N514H	cephalosporin; cephamycin; penam	antibiotic target alteration	Penicillin-binding protein mutations conferring resistance to beta-lactam antibiotics	ATGAAGTGGACAAAAAAAGTAATCCGTTATGCGACCAAAAATCGGAAATCGCCGGCTGAAAACAGACGCAGAGTTGGAAAAAGTCTGAGTTTATTATCTGTCTTTGTTTTTGCCGTTTTTTTAGTCAATTTTGCGGTCATTATTGGGACGGGCACTCGCTTTGGAACGGATTTAGCGAAGGAAGCTAAGAAGGTTCATCAAACCACCCGTACAGTTCCTGCCAAACGTGGGACTATTTATGACCGAAATGGAGTCCCGATTGCTGAGGATGCGACATCTTATAATGTCTATGCGGTCATTGATGAGAACTATAAGTCAGCAACGGGTAAGATTCTTTACGTAGAAAAAACACAATTTAACAAGGTTGCAGAGGTCTTTCATAAGTATCTGGACATGGAA…	MKWTKKVIRYATKNRKSPAENRRRVGKSLSLLSVFVFAVFLVNFAVIIGTGTRFGTDLAKEAKKVHQTTRTVPAKRGTIYDRNGVPIAEDATSYNVYAVIDENYKSATGKILYVEKTQFNKVAEVFHKYLDMEESYVREQLSQPNLKQVSFGSKGNGITYANMMAIKKELETAEVKGIDFTTSPNRSYPNGQFASSFIGLAQLHENEDGSKSLLGTSGMESSLNSILAGKDGIITYEKDRLGNIVPGTEQVSQQTVDGKDVYTTISSTLQSFMETQMNAFQEKVKGKYMTATLVSAKTGEILATTQRPTFDADTKEGLTKDFVWRDILYQSNYEPGSTMKVMTLAAAIDNNTFPGGEVFNSSELKVADATIRDWDVNEGLTGGGMMTFSQGFAHSSNVG…	MKWTKRVIRYATKNRKSPAENRRRVGKSLSLLSVFVFAIFLVNFAVIIGTGTRFGTDLAKEAKKVHQTTRTVPAKRGTIYDRNGVPIAEDATSYNVYAVIDENYKSATGKILYVEKTQFNKVAEVFHKYLDMEESYVREQLSQPNLKQVSFGAKGNGITYANMMSIKKELETAEVKGIDFTTSPNRSYPNGQFASSFIGLAQLHENEDGSKSLLGTSGMESSLNSILAGKDGIITYEKDRLGNVVPGTEQVSQQTVDGKDVYTTISSTLQSFMETQMNAFQEKVKGKYMTATLVSAKTGEILATTQRPTFDADTKEGLTKDFVWRDILYQSNYEPGSPMKVMTLAASIDNNTFPGGEYFNSSELKIADVTIRDWDVNESLTGGGMMTFSQGFAHSSNVG…	100
1075	NODE_2_length_288343_cov_94.019035_202	198789	200831	+	Strict	1300	1311.21	Streptococcus pneumoniae PBP2b conferring resistance to amoxicillin	94.12	3003042	protein variant model	T488A	cephalosporin; cephamycin; penam	antibiotic target alteration	Penicillin-binding protein mutations conferring resistance to beta-lactam antibiotics	ATGAGAAAATTTAACAGCCATTCGATTCCGATTCGGCTTAATTTATTGTTTTCAATCGTCATTTTACTCTTTATGGCCATTATTGGTCGTTTGTTGTATATGCAGGTTTTGAACAAGGATTTTTACGAAAAAAAGCTAGCCTCAGCTAGTCAGACCAAGATTACAAGCAGTTCAGCCCGTGGGGAAATTTATGATGCTAGTGGAAAACCTTTGGTAGAAAATACGTTAAAGCAGGTTGTTTCCTTTACGCGTAGCAATAAAATGACGGCTACAGACTTAAAAGAAACAGCTAAAAAGTTACTGACTTATGTGAGCATCAGTTCTCCAAATTTGACAGAACGCCAGCTGGCGGATTACTATTTGGCTGATCCTGAAATCTATAAAAAAACAGTGGAAGCT…	MRKFNSHSIPIRLNLLFSIVILLFMAIIGRLLYMQVLNKDFYEKKLASASQTKITSSSARGEIYDASGKPLVENTLKQVVSFTRSNKMTATDLKETAKKLLTYVSISSPNLTERQLADYYLADPEIYKKTVEALPSEKRLDSDGNRLSESELYNNAVDSVQTSQLNYTEDEKKEIYLFSQLNAVGNFATGTIATDPLNDSQVAVIASISKEMPGISISTSWDRKVLETSLSSIVGSVSSEKAGLPAEEAEAYLKKGYSLNDRVGTSYLEKQYEETLQGKRSVKEIHLDKYGNMESVDTIEEGSKGNNIKLTIDLAFQDSVDALLKSYFNSELENGGAKYSEGVYAVALNPKTGAVLSMSGIKHDLKTGELTPDSLGTVTNVFVPGSVVKAATISSGWEN…	MRLICMRKFNSHSIPIRLNLLFSIVILLFMTIIGRLLYMQVLNKDFYEKKLASASQTKITSSSARGEIYDASGKPLVENTLKQVVSFTRSNKMTATDLKETAKKLLTYVSISSPNLTERQLADYYLADPEIYKKIVEALPSEKRLDSDGNRLSESELYNNAVDSVQTSQLNYTEDEKKEIYLFSQLNAVGNFATGTIATDPLNDSQVAVIASISKEMPGISISTSWDRKVLETSLSSIVGSVSSEKAGLPAEEAEAYLKKGYSLNDRVGTSYLEKQYEETLQGKRSVKEIHLDKYGNMESVDTIEEGSKGNNIKLTIDLAFQDSVDALLKSYFNSELENGGAKYSEGVYAVALNPKTGAVLSMSGIKHDLKTGELTPDSLGTVTNVFVPGSVVKAATIS…	99.27
1079	NODE_1_length_314306_cov_152.689039_98	103178	105430	-	Strict	1450	1456.43	Streptococcus pneumoniae PBP2x conferring resistance to amoxicillin	93.07	3003043	protein variant model	R384G, N514H	cephalosporin; cephamycin; penam	antibiotic target alteration	Penicillin-binding protein mutations conferring resistance to beta-lactam antibiotics	ATGAAGTGGACAAAAAAAGTAATCCGTTATGCGACCAAAAATCGGAAATCGCCGGCTGAAAACAGACGCAGAGTTGGAAAAAGTCTGAGTTTATTATCTGTCTTTGTTTTTGCCGTTTTTTTAGTCAATTTTGCGGTCATTATTGGGACGGGCACTCGCTTTGGAACGGATTTAGCGAAGGAAGCTAAGAAGGTTCATCAAACCACCCGTACAGTTCCTGCCAAACGTGGGACTATTTATGACCGAAATGGAGTCCCGATTGCTGAGGATGCGACATCTTATAATGTCTATGCGGTCATTGATGAGAACTATAAGTCAGCAACGGGTAAGATTCTTTACGTAGAAAAAACACAATTTAACAAGGTTGCAGAGGTCTTTCATAAGTATCTGGACATGGAA…	MKWTKKVIRYATKNRKSPAENRRRVGKSLSLLSVFVFAVFLVNFAVIIGTGTRFGTDLAKEAKKVHQTTRTVPAKRGTIYDRNGVPIAEDATSYNVYAVIDENYKSATGKILYVEKTQFNKVAEVFHKYLDMEESYVREQLSQPNLKQVSFGSKGNGITYANMMAIKKELETAEVKGIDFTTSPNRSYPNGQFASSFIGLAQLHENEDGSKSLLGTSGMESSLNSILAGKDGIITYEKDRLGNIVPGTEQVSQQTVDGKDVYTTISSTLQSFMETQMNAFQEKVKGKYMTATLVSAKTGEILATTQRPTFDADTKEGLTKDFVWRDILYQSNYEPGSTMKVMTLAAAIDNNTFPGGEVFNSSELKVADATIRDWDVNEGLTGGGMMTFSQGFAHSSNVG…	MKWTKRVIRYATKNRKSPAENRRRVGKSLSLLSVFVFAIFLVNFAVIIGTGTRFGTDLAKEAKKVHQTTRTVPAKRGTIYDRNGVPIAEDATSYNVYAVIDENYKSATGKILYVEKTQFNKVAEVFHKYLDMEESYVREQLSQPNLKQVSFGAKGNGITYANMMSIKKELETAEVKGIDFTTSPNRSYPNGQFASSFIGLAQLHENEDGSKSLLGTSGMESSLNSILAGKDGIITYEKDRLGNVVPGTEQVSQQTVDGKDVYTTISSTLQSFMETQMNAFQEKVKGKYMTATLVSAKTGEILATTQRPTFDADTKEGLTKDFVWRDILYQSNYEPGSPMKVMTLAASIDNNTFPGGEYFNSSELKIADVTIRDWDVNESLTGGGMMTFSQGFAHSSNVG…	100
1079	NODE_2_length_266508_cov_131.399165_90	87513	89555	-	Strict	1300	1311.21	Streptococcus pneumoniae PBP2b conferring resistance to amoxicillin	94.12	3003042	protein variant model	T488A	cephalosporin; cephamycin; penam	antibiotic target alteration	Penicillin-binding protein mutations conferring resistance to beta-lactam antibiotics	ATGAGAAAATTTAACAGCCATTCGATTCCGATTCGGCTTAATTTATTGTTTTCAATCGTCATTTTACTCTTTATGGCCATTATTGGTCGTTTGTTGTATATGCAGGTTTTGAACAAGGATTTTTACGAAAAAAAGCTAGCCTCAGCTAGTCAGACCAAGATTACAAGCAGTTCAGCCCGTGGGGAAATTTATGATGCTAGTGGAAAACCTTTGGTAGAAAATACGTTAAAGCAGGTTGTTTCCTTTACGCGTAGCAATAAAATGACGGCTACAGACTTAAAAGAAACAGCTAAAAAGTTACTGACTTATGTGAGCATCAGTTCTCCAAATTTGACAGAACGCCAGCTGGCGGATTACTATTTGGCTGATCCTGAAATCTATAAAAAAACAGTGGAAGCT…	MRKFNSHSIPIRLNLLFSIVILLFMAIIGRLLYMQVLNKDFYEKKLASASQTKITSSSARGEIYDASGKPLVENTLKQVVSFTRSNKMTATDLKETAKKLLTYVSISSPNLTERQLADYYLADPEIYKKTVEALPSEKRLDSDGNRLSESELYNNAVDSVQTSQLNYTEDEKKEIYLFSQLNAVGNFATGTIATDPLNDSQVAVIASISKEMPGISISTSWDRKVLETSLSSIVGSVSSEKAGLPAEEAEAYLKKGYSLNDRVGTSYLEKQYEETLQGKRSVKEIHLDKYGNMESVDTIEEGSKGNNIKLTIDLAFQDSVDALLKSYFNSELENGGAKYSEGVYAVALNPKTGAVLSMSGIKHDLKTGELTPDSLGTVTNVFVPGSVVKAATISSGWEN…	MRLICMRKFNSHSIPIRLNLLFSIVILLFMTIIGRLLYMQVLNKDFYEKKLASASQTKITSSSARGEIYDASGKPLVENTLKQVVSFTRSNKMTATDLKETAKKLLTYVSISSPNLTERQLADYYLADPEIYKKIVEALPSEKRLDSDGNRLSESELYNNAVDSVQTSQLNYTEDEKKEIYLFSQLNAVGNFATGTIATDPLNDSQVAVIASISKEMPGISISTSWDRKVLETSLSSIVGSVSSEKAGLPAEEAEAYLKKGYSLNDRVGTSYLEKQYEETLQGKRSVKEIHLDKYGNMESVDTIEEGSKGNNIKLTIDLAFQDSVDALLKSYFNSELENGGAKYSEGVYAVALNPKTGAVLSMSGIKHDLKTGELTPDSLGTVTNVFVPGSVVKAATIS…	99.27
1087	NODE_2_length_213675_cov_107.052842_135	114370	116622	+	Strict	1450	1499.95	Streptococcus pneumoniae PBP2x conferring resistance to amoxicillin	96.4	3003043	protein variant model	R384G	cephalosporin; cephamycin; penam	antibiotic target alteration	Penicillin-binding protein mutations conferring resistance to beta-lactam antibiotics	ATGAAGTGGACAAAAAGAGTAATCCGTTATGCGACCAAAAATCGGAAATCGCCGGCTGAAAACAGACGCAGAGTTGGAAAAAGTCTGAGTTTATTATCTGTCTTTGTTTTTGCCATTTTTTTAGTCAATTTTGCGGTCATTATTGGGACAGGCACTCGCTTTGGAACAGATTTAGCGAAGGAAGCTAAGAAAGTTCATCAAACCACCCGTACAGTTCCTGCCAAACGTGGGACTATTTATGACCGAAATGGAGTCCCGATTGCTGAGGATGCAACCTCCTATAATGTCTATGCGGTCATTGATGAGAACTATAAGTCAGCAACGGGTAAGATTCTTTACGTAGAAAAAACACAATTTAACAAGGTTGCAGAGGTCTTTCATAAGTATCTGGACATGGAA…	MKWTKRVIRYATKNRKSPAENRRRVGKSLSLLSVFVFAIFLVNFAVIIGTGTRFGTDLAKEAKKVHQTTRTVPAKRGTIYDRNGVPIAEDATSYNVYAVIDENYKSATGKILYVEKTQFNKVAEVFHKYLDMEESYVREQLSQPNLKQVSFGAKGNGITYANMMAIKKELETAEVKGIDFTTSPNRSYPNGQFASSFIGLAQLHENEDGSKSLLGTSGMESSLNRILAGTDGIITYEKDRLGNIVPGTEQVFQQTVDGKDVYTTISSTLQSFMETQMNAFQEKVKGKYMTATLVSAKTGEILATTQRPTFDADTKEGLTKDFVWRDILYQSNYEPGSAMKVMTLAAAIDNNTFPGGEVFNSSELKVADVTIRDWDVNEGLTGGGMMTFSQGFAHSSNVG…	MKWTKRVIRYATKNRKSPAENRRRVGKSLSLLSVFVFAIFLVNFAVIIGTGTRFGTDLAKEAKKVHQTTRTVPAKRGTIYDRNGVPIAEDATSYNVYAVIDENYKSATGKILYVEKTQFNKVAEVFHKYLDMEESYVREQLSQPNLKQVSFGAKGNGITYANMMSIKKELETAEVKGIDFTTSPNRSYPNGQFASSFIGLAQLHENEDGSKSLLGTSGMESSLNSILAGKDGIITYEKDRLGNVVPGTEQVSQQTVDGKDVYTTISSTLQSFMETQMNAFQEKVKGKYMTATLVSAKTGEILATTQRPTFDADTKEGLTKDFVWRDILYQSNYEPGSPMKVMTLAASIDNNTFPGGEYFNSSELKIADVTIRDWDVNESLTGGGMMTFSQGFAHSSNVG…	100
1087	NODE_2_length_213675_cov_107.052842_159	147163	149322	-	Strict	1350	1442.17	Streptococcus pneumoniae PBP1a conferring resistance to amoxicillin	97.08	3003041	protein variant model	S575T, N609D	cephalosporin; cephamycin; penam	antibiotic target alteration	Penicillin-binding protein mutations conferring resistance to beta-lactam antibiotics	ATGAACAAACCAACGATTCTGCGCCTAATCAAGTATCTGAGCATTAGCTTCTTAAGCTTGGTTATCGCAGCCATTGTCTTAGGCGGAGGAGTTTTTTTCTACTACGTTAGCAAGGCTCCTAGCCTATCCGAGAGTAAACTAGTTGCAACAACTTCTAGTAAAATCTACGACAATAAAAATCAACTCATTGCTGACTTGGGTTCTGAACGCCGCGTCAATGCCCAAGCTAATGATATTCCCACAGATTTGGTTAAGGCAATCGTTTCTATCGAAGACCATCGCTTCTTCGACCACAGGGGGATTGATACCATCCGTATCCTAGGAGCTTTCTTGCGCAATCTGCAAAGCAATTCCCTCCAAGGTGGATCAACTCTCACCCAACAGTTGATTAAGTTGACT…	MNKPTILRLIKYLSISFLSLVIAAIVLGGGVFFYYVSKAPSLSESKLVATTSSKIYDNKNQLIADLGSERRVNAQANDIPTDLVKAIVSIEDHRFFDHRGIDTIRILGAFLRNLQSNSLQGGSTLTQQLIKLTYFSTSTSDQTISRKAQEAWLAIQLEQKATKQEILTYYINKVYMSNGNYGMQTAAQNYYGKDLNNLSLPQLALLAGMPQAPNQYDPYSHPEAAQDRRNLVLSEMKNQGYISAEQYEKAVNTPITDGLQSLKSASNYPAYMDNYLKEVINQVEEETGYNLLTTGMDVYTNVDQEAQKHLWDIYNTDEYVAYPDDELQVASTIVDVSNGKVIAQLGARHQSSNVSFGINQAVETNRDWGSTMKPITDYAPALEYGIYDSTATIVHDEPY…	MNKPTILHLIKYLSISFLSLVIAAIVLGGGVFFYYVSKAPSLSESKLVATTSSKIYDNKNQLIADLGSERRVNAQANDIPTDLVKAIVSIEDHRFFDHRGIDTIRILGAFLRNLQSNSLQGGSTLTQQLIKLTYFSTSTSDQTISRKTQEAWLAIQLEQKATKQEILTYYINKVYMSNGNYGMQTAAQNYYGKDLNNLSLPQLALLAGMPQAPNQYDPYSHPEAAQDRRNLVLSEMKNQGYISAEQYEKAVNTPITDGLQSLKSASNYPAYMDNYLKEVINQVEKETGYNLLTTGMDVYTNVDQEAQKHLWDIYNTDEYVAYPDDELQVASTIVDVSNGKVIAQLGARHQSSNVSFGINQAVETNRDWGSTMKPITDYAPALEYGVYDSTATIVHDEPY…	100
1056	NODE_90_length_255_cov_0.814607_1*(contig classified as Pseudomonas by Kraken 2)	3	254	-	Strict	1950	177.563	MexB	100	3000378	protein homolog model	n/a	macrolide antibiotic; fluoroquinolone antibiotic; monobactam; carbapenem; cephalosporin; cephamycin; penam; tetracycline antibiotic; peptide antibiotic; aminocoumarin antibiotic; diaminopyrimidine antibiotic; sulfonamide antibiotic; phenicol antibiotic; penem	antibiotic efflux	resistance-nodulation-cell division (RND) antibiotic efflux pump	GCCAAGCGCGCGCAGATGCACTTCTTCAGCTTCAAGGACGCGATGGTGTTCGCCTTCGCGCCGCCGTCGGTACTGGAACTGGGTAACGCCACCGGCTTCGACCTGTTCCTCCAGGACCAGGCGGGTGTCGGCCACGAAGTCCTGCTCCAGGCGCGCAACAAGTTCCTCATGCTCGCCGCGCAGAACCCGGCGCTGCAACGCGTGCGCCCCAACGGCATGAGCGACGAACCGCAGTACAAGCTGGAGATCGAC	AKRAQMHFFSFKDAMVFAFAPPSVLELGNATGFDLFLQDQAGVGHEVLLQARNKFLMLAAQNPALQRVRPNGMSDEPQYKLEID	MSKFFIDRPIFAWVIALVIMLAGGLSILSLPVNQYPAIAPPAIAVQVSYPGASAETVQDTVVQVIEQQMNGIDNLRYISSESNSDGSMTTTVTFEQGTDPDIAQVQVQNKLQLATPLLPQEVQRQGIRVTKAVKNFLMVVGVVSTDGSMTKEDLSNYIVSNIQDPLSRTKGVGDFQVFGSQYSMRIWLDPAKLNSYQLTPGDVSSAIQAQNVQISSGQLGGLPAVKGQQLNATIIGKTRLQTAEQFENILLKVNPDGSQVRLKDVADVGLGGQDYSINAQFNGSPASGIAIKLATGANALDTAKAIRQTIANLEPFMPQGMKVVYPYDTTPVVSASIHEVVKTLGEAILLVFLVMYLFLQNFRATLIPTIAVPVVLLGTFGVLAAFGFSINTLTMFGMV…	8.03	loose hit with at least 95 percent identity pushed strict
1070-2	NODE_450_length_254_cov_0.824859_1*(contig classified as Proteobacteria by Kraken 2)	3	254	-	Strict	550	172.555	KPC-73	100	3006198	protein homolog model	n/a	monobactam; carbapenem; cephalosporin; penam	antibiotic inactivation	KPC beta-lactamase	CTGTATCGCCGTCTAGTTCTGCTGTCTTGTCTCTCATGGCCGCTGGCTGGCTTTTCTGCCACCGCGCTGACCAACCTCGTCGCGGAACCATTCGCTAAACTCGAACAGGACTTTGGCGGCTCCATCGGTGTGTACGCGATGGATACCGGCTCAGGCGCAACTGTAAGTTACCGCGCTGAGGAGCGCTTCCCACTGTGCAGCTCATTCAAGGGCTTTCTTGCTGCCGCTGTGCTGGCTCGCAGCCAGCAGCAG	LYRRLVLLSCLSWPLAGFSATALTNLVAEPFAKLEQDFGGSIGVYAMDTGSGATVSYRAEERFPLCSSFKGFLAAAVLARSQQQ	MSLYRRLVLLSCLSWPLAGFSATALTNLVAEPFAKLEQDFGGSIGVYAMDTGSGATVSYRAEERFPLCSSFKGFLAAAVLARSQQQAGLLDTPIRYGKNALVPWSPISEKYLTTGMTVAELSAAAVQYSDNAAANLLLKELGGPAGLTAFMRSIGDTTFRLDRWELNSAIPGDARDTSSPRAVTESLQKLTLGSALAAPQRQQFVDWLKGNTTGNHRIRAAVPADWAVGDKTGTCGVYGTANDYAVVWPTGRAPIVLAVYTRAPNKDDKHSKDDKHSEAVIAAAARLALEGLGVNGQ	28.28	loose hit with at least 95 percent identity pushed strict
1070-2	NODE_644_length_242_cov_0.890909_1*(contig classified as root by Kraken 2)	37	240	+	Strict	500	147.902	TEM-91	100	3000958	protein homolog model	n/a	monobactam; cephalosporin; penam; penem	antibiotic inactivation	TEM beta-lactamase	ATGAGTATTCAACATTTCCGTGTCGCCCTTATTCCCTTTTTTGCGGCATTTTGCCTTCCTGTTTTTGCTCACCCAGAAACGCTGGTGAAAGTAAAAGATGCTGAAGATCAGTTGGGTGCACGAGTGGGTTACATCGAACTGGATCTCAACAGCGGTAAGATCCTTGAGAGTTTTCGCCCCGAAGAACGTTTTCCAATGATGAGC	MSIQHFRVALIPFFAAFCLPVFAHPETLVKVKDAEDQLGARVGYIELDLNSGKILESFRPEERFPMMS	MSIQHFRVALIPFFAAFCLPVFAHPETLVKVKDAEDQLGARVGYIELDLNSGKILESFRPEERFPMMSTFKVLLCGAVLSRVDAGQEQLGRRIHYSQNDLVEYSPVTEKHLTDGMTVRELCSAAITMSDNTAANLLLTTIGGPKELTAFLHNMGDHVTRLDCWEPELNEAIPNDERDTTTPAAMATTLRKLLTGELLTLASRQQLIDWMEADKVAGPLLRSALPAGWFIADKSGAGKRGSRGIIAALGPDGKPSRIVVIYTTGSQATMDERNRQIAEIGASLIKHW	23.78	loose hit with at least 95 percent identity pushed strict
1070-2	NODE_668_length_241_cov_0.890244_1*(contig classified as Enterobacteriaceae by Kraken 2)	3	89	-	Strict	700	58.9214	OmpA	100	3005044	protein homolog model	n/a	monobactam; carbapenem; cephalosporin; cephamycin; penam; penem	reduced permeability to antibiotic	General Bacterial Porin with reduced permeability to beta-lactams	ATGAAAAAGACAGCTATCGCGATTGCAGTGGCACTGGCTGGTTTCGCTACCGTAGCGCAGGCCGCTCCGAAAGATAACACCTGGTAC	MKKTAIAIAVALAGFATVAQAAPKDNTWY	MRSFVTSWRILDDNEAQKMKKTAIAIAVALAGFATVAQAAPKDNTWYAGGKLGWSQYHDTGFYGNGFQNNNGPTRNDQLGAGAFGGYQVNPYLGFEMGYDWLGRMAYKGSVDNGAFKAQGVQLTAKLGYPITDDLDIYTRLGGMVWRADSKGNYASTGVSRSEHDTGVSPVFAGGVEWAVTRDIATRLEYQWVNNIGDAGTVGTRPDNGMLSLGVSYRFGQEDAAPVVAPAPAPAPEVATKHFTLKSDVLFNFNKATLKPEGQQALDQLYTQLSNMDPKDGSAVVLGYTDRIGSEAYNQQLSEKRAQSVVDYLVAKGIPAGKISARGMGESTPVTGNTCDNVKARAALIDCLAPDRRVEIEVKGYKEVVTQPAA	7.75	loose hit with at least 95 percent identity pushed strict
1070-2	NODE_63_length_314_cov_1.299578_1*(contig classified as Escherichia coli by Kraken 2)	104	313	+	Strict	200	145.591	Escherichia coli soxS with mutation conferring antibiotic resistance	100	3003511	protein overexpression model	n/a	fluoroquinolone antibiotic; monobactam; carbapenem; cephalosporin; glycylcycline; cephamycin; penam; tetracycline antibiotic; rifamycin antibiotic; phenicol antibiotic; triclosan; penem	antibiotic target alteration; antibiotic efflux; reduced permeability to antibiotic	ATP-binding cassette (ABC) antibiotic efflux pump; major facilitator superfamily (MFS) antibiotic efflux pump; resistance-nodulation-cell division (RND) antibiotic efflux pump; General Bacterial Porin with reduced permeability to beta-lactams	ATGTCCCATCAGAAAATTATTCAGGATCTTATCGCATGGATTGACGAGCATATTGACCAGCCGCTTAACATTGATGTAGTCGCAAAAAAATCAGGCTATTCAAAGTGGTACTTGCAACGAATGTTCCGCACGGTGACGCATCAGACGCTTGGCGATTACATTCGCCAACGCCGCCTGTTACTGGCCGCCGTTGAGTTGCGCACCACCGAG	MSHQKIIQDLIAWIDEHIDQPLNIDVVAKKSGYSKWYLQRMFRTVTHQTLGDYIRQRRLLLAAVELRTTE	MSHQKIIQDLIAWIDEHIDQPLNIDVVAKKSGYSKWYLQRMFRTVTHQTLGDYIRQRRLLLAAVELRTTERPIFDIAMDLGYVSQQTFSRVFRRQFDRTPSDYRHRL	65.42	loose hit with at least 95 percent identity pushed strict

## Sheet: Table S7
Table S7. FastANI results for S. pneumoniae isolate 1001 compared to NCBI-Genbank S. pneumoniae strains
Genome assembly ID	Strain	ANI (%)	Count of bidirectional fragment mappings	Total query fragments
GCA_900019645.1	2842STDY5881936	99.1625	622	658
GCA_900027395.1	2842STDY5881937	99.1469	623	658
GCA_900618555.1	947	99.1314	636	658
GCA_001092165.2	R34-3108	99.1293	605	658
GCA_900622505.2	4559	99.1063	637	658
GCA_001110245.1	2022-05-14	99.0896	595	658
GCA_000279775.1	GA58581	99.0642	630	658
GCA_000232885.2	GA41688	99.0597	632	658
GCA_000232525.2	GA13338	99.0538	632	658
GCA_022068885.1	TVO_1901922	99.0466	634	658
GCA_900042995.1	2842STDY5753230	99.045	613	658
GCA_900039565.1	2842STDY5753251	99.0378	620	658
GCA_000177775.1	BS455	99.0375	608	658
GCA_900189245.1	UoS0262	99.0304	599	658
GCA_900026395.1	2842STDY5753478	99.0294	617	658
GCA_001168465.2	SN41911	99.0284	598	658
GCA_900022215.1	2842STDY5643846	99.0278	615	658
GCA_900030625.1	2842STDY5753300	99.0236	617	658
GCA_900037415.1	2842STDY5644604	99.0229	619	658
GCA_000252225.2	England14-9	99.0207	628	658
GCA_900188795.1	UoS0095	99.0201	606	658
GCA_900036185.1	2842STDY5643971	99.0092	636	658
GCA_900023365.1	2842STDY5643883	99.0087	619	658
GCA_900025075.1	2842STDY5644534	99.0049	620	658
GCA_900016955.1	2842STDY5643701	99.0049	635	658
GCA_000173275.1	SP14-BS292	99.0046	627	658
GCA_900029005.1	2842STDY5881920	99.0034	620	658
GCA_900019735.1	2842STDY5753362	99.0003	622	658
GCA_900024715.1	2842STDY5881919	98.997	620	658
GCA_900693055.1	55896440-41bd-11e5-998e-3c4a9275d6c6	98.9954	641	658
GCA_900034145.1	2842STDY5753504	98.994	621	658
GCA_900021845.1	2842STDY5753470	98.9925	621	658
GCA_000210935.1	INV200	98.9924	629	658
GCA_900027325.1	2842STDY5753557	98.9831	634	658
GCA_900038615.1	2842STDY5644475	98.9812	622	658
GCA_000173175.1	BS458	98.9805	580	658
GCA_900027095.1	2842STDY5644500	98.9767	623	658
GCA_900047755.1	2842STDY5753211	98.9728	622	658
GCA_000173215.1	BS397	98.9718	615	658
GCA_900033515.1	2842STDY5753312	98.97	621	658
GCA_900024155.1	2842STDY5753387	98.9691	637	658
GCA_000173295.1	SP-BS293	98.9681	614	658
GCA_900037195.1	2842STDY5753344	98.9582	634	658
GCA_900031085.1	2842STDY5644679	98.9542	633	658
GCA_900021385.1	2842STDY5643662	98.9517	624	658
GCA_900016885.1	2842STDY5644539	98.9408	619	658
GCA_900026615.1	2842STDY5753445	98.9312	631	658
GCA_022068765.1	TVO_1901923	98.9252	629	658
GCA_900026155.1	2842STDY5753255	98.919	619	658
GCA_900046655.1	2842STDY5643830	98.9171	617	658
GCA_900171645.1	Hermans-1635	98.9147	564	658
GCA_000173195.1	BS457	98.9078	590	658
GCA_900045385.1	2842STDY5644618	98.9072	627	658
GCA_900024025.1	2842STDY5644193	98.9058	628	658
GCA_900171135.1	Hermans-1591	98.9034	569	658
GCA_001160625.2	R34-3113	98.896	594	658
GCA_900171625.1	Hermans-1190	98.8947	567	658
GCA_900170425.1	Hermans-718	98.893	557	658
GCA_900018955.1	2842STDY5644110	98.8867	628	658
GCA_900043185.1	2842STDY5753687	98.8841	631	658
GCA_900028605.1	2842STDY5753636	98.8827	629	658
GCA_000019985.1	CGSP14	98.8744	625	658
GCA_000251465.2	GA13723	98.8712	614	658
GCA_900022755.1	2842STDY5644677	98.8691	629	658
GCA_900023005.1	2842STDY5753342	98.8609	632	658
GCA_900189065.1	UoS0173	98.8584	607	658
GCA_000233065.2	GA47976	98.8537	620	658
GCA_001302365.1	CH2106	98.8536	600	658
GCA_004291255.1	EF3030	98.853	620	658
GCA_001140685.2	ND6052	98.852	595	658
GCA_900170445.1	PMEN-9	98.8481	571	658
GCA_001173125.2	CH2105	98.8353	602	658
GCA_001581325.1	NTPn 14	98.8303	535	658
GCA_001697005.1	22522	98.8156	514	658
GCA_003367435.1	EF3030	98.8107	617	658
GCA_001870645.1	CCUG 45673	98.8102	612	658
GCA_900189865.1	UoS2149	98.7987	600	658
GCA_001103785.1	SMRU1421	98.7682	591	658
GCA_900028355.1	2842STDY5753335	98.7616	610	658
GCA_900021585.1	2842STDY5644662	98.7475	609	658
GCA_900170245.1	PMEN-5	98.737	559	658
GCA_900029675.1	2842STDY5753507	98.7285	610	658
GCA_900029395.1	2842STDY5643889	98.711	610	658
GCA_001087325.1	16188	98.7051	615	658
GCA_900017805.1	2842STDY5644588	98.6888	602	658
GCA_900189825.1	UoS2051	98.675	591	658
GCA_900170145.1	PMEN-10	98.6716	570	658
GCA_900172405.1	Hermans-766	98.6688	563	658
GCA_900034015.1	2842STDY5643801	98.6632	603	658
GCA_900028325.1	2842STDY5753288	98.6474	598	658
GCA_900170895.1	Hermans-1107	98.6401	567	658
GCA_900170405.1	PMEN-11	98.6093	575	658
GCA_900191845.1	UoS4071	98.6074	591	658
GCA_019399045.1	JJ07	98.6019	596	658
GCA_900190245.1	UoS2235	98.5971	580	658
GCA_001126465.1	16180	98.5874	584	658
GCA_001169605.1	16077	98.5838	598	658
GCA_019399675.1	L2	98.5607	601	658
GCA_001130365.1	32005	98.5594	593	658
GCA_001165405.2	110093	98.5388	590	658
GCA_900035005.1	2842STDY5753281	98.5368	620	658
GCA_001137345.2	ND6000	98.5221	586	658
GCA_900055005.2	2245STDY5819572	98.514	600	658
GCA_001089845.2	BR1074	98.5124	556	658
GCA_001128525.1	30949	98.5072	599	658
GCA_001299875.2	R34-3070	98.4994	591	658
GCA_001165945.1	SMRU2908	98.4946	585	658
GCA_900023275.1	2842STDY5644536	98.4853	610	658
GCA_900057165.2	2245STDY5819653	98.4769	607	658
GCA_001299675.2	439699	98.4683	593	658
GCA_001158245.2	BR1081	98.4682	594	658
GCA_000232965.2	GA47373	98.4667	616	658
GCA_001342615.1	SMRU1525	98.4588	592	658
GCA_001135085.2	R34-3193	98.4582	583	658
GCA_001144085.1	SMRU1958	98.4566	589	658
GCA_001128585.2	R34-3043	98.4537	586	658
GCA_001126345.1	SMRU2856	98.4524	590	658
GCA_001084505.2	27999	98.4505	593	658
GCA_001098565.2	284968	98.4501	581	658
GCA_001097225.1	SMRU3018	98.45	586	658
GCA_001119465.2	R34-3028	98.4484	587	658
GCA_900190335.1	UoS2258	98.4475	616	658
GCA_900017285.1	2842STDY5644576	98.4464	623	658
GCA_022070565.1	TVO_1902282	98.4438	607	658
GCA_900028285.1	2842STDY5753187	98.4438	592	658
GCA_001090465.1	7B	98.4414	592	658
GCA_900193255.1	UoS5136	98.4414	599	658
GCA_001334695.1	type strain: N	98.4404	584	658
GCA_000279635.1	SPAR95	98.437	605	658
GCA_900459525.1	NCTC11907	98.4366	605	658
GCA_001132465.2	209464	98.4364	579	658
GCA_000170135.1	SP19-BS75	98.4349	614	658
GCA_001141665.1	SMRU1790	98.4345	597	658
GCA_001101265.1	30973	98.4339	593	658
GCA_001193915.1	SMRU828	98.4339	587	658
GCA_900036145.1	2842STDY5881910	98.4335	616	658
GCA_001116805.1	type strain: N	98.4333	587	658
GCA_001122585.1	SMRU2981	98.4329	592	658
GCA_001094365.1	SMRU2774	98.4294	586	658
GCA_001335615.1	type strain: N	98.4269	583	658
GCA_001088525.2	277394	98.4264	599	658
GCA_900025935.1	2842STDY5881909	98.4245	613	658
GCA_001169905.1	SMRU2943	98.4242	601	658
GCA_001168345.1	SMRU2548	98.4224	594	658
GCA_002813535.1	BHN97x	98.4222	609	658
GCA_001169885.2	R34-3224	98.421	590	658
GCA_001335295.1	14	98.4204	588	658
GCA_001202755.1	SMRU1474	98.4198	594	658
GCA_001153105.1	type strain: N	98.4195	600	658
GCA_001117345.1	14	98.4193	597	658
GCA_001172065.1	SMRU1179	98.4174	591	658
GCA_001157885.1	type strain: N	98.4166	582	658
GCA_001197535.1	SMRU1394	98.4162	587	658
GCA_001094865.1	type strain: N	98.4161	602	658
GCA_900043035.1	2842STDY5753309	98.4157	591	658
GCA_001132725.1	SMRU2810	98.4124	600	658
GCA_900026145.1	2842STDY5753253	98.4112	615	658
GCA_900026035.1	2842STDY5753192	98.4095	587	658
GCA_001098905.1	SMRU1953	98.4093	601	658
GCA_001126365.1	SMRU2655	98.409	587	658
GCA_001207195.1	SMRU1436	98.4079	593	658
GCA_900023715.1	2842STDY5644463	98.4072	617	658
GCA_001347115.1	SMRU2726	98.4066	601	658
GCA_900024745.1	2842STDY5753203	98.4056	613	658
GCA_900189095.1	UoS0175	98.4053	592	658
GCA_001171205.1	SMRU1548	98.4052	583	658
GCA_001162225.1	14	98.4047	585	658
GCA_001199715.1	SMRU794	98.4039	591	658
GCA_001139885.1	SMRU2096	98.4023	580	658
GCA_001127745.1	SMRU2536	98.401	586	658
GCA_001149625.1	SMRU1720	98.4007	586	658
GCA_001129265.1	SMRU256	98.3992	602	658
GCA_001201275.1	SMRU675	98.3991	579	658
GCA_001136045.1	SMRU3126	98.3988	594	658
GCA_001337195.1	SMRU729	98.3972	586	658
GCA_001133885.2	BR1065	98.3968	591	658
GCA_001101405.1	SMRU2709	98.3963	590	658
GCA_900171015.1	Hermans-1450	98.396	540	658
GCA_900018965.1	2842STDY5644444	98.3958	585	658
GCA_900170995.1	Hermans-1656	98.3957	551	658
GCA_001086445.1	14	98.3955	589	658
GCA_001130765.1	14	98.3953	598	658
GCA_001334915.1	14	98.3947	604	658
GCA_001159745.1	SMRU3060	98.3945	600	658
GCA_001092065.1	14	98.3942	604	658
GCA_001637405.1	CCUG 1350	98.3922	596	658
GCA_900024045.1	2842STDY5644278	98.3921	600	658
GCA_002889355.1	SMRU638	98.3917	585	658
GCA_001148545.1	7B	98.3909	594	658
GCA_900026175.1	2842STDY5753285	98.3907	592	658
GCA_001092345.1	SMRU2217	98.3906	585	658
GCA_001344335.1	SMRU1820	98.3902	593	658
GCA_001169085.1	SMRU749	98.3897	550	658
GCA_900019685.1	2842STDY5753214	98.3889	607	658
GCA_001087565.1	14	98.3888	601	658
GCA_001126905.1	SMRU3130	98.3888	599	658
GCA_001347815.1	SMRU3032	98.3886	596	658
GCA_001201975.1	SMRU1674	98.3885	589	658
GCA_001140185.1	SMRU2005	98.3873	591	658
GCA_900034165.1	2842STDY5753706	98.3865	606	658
GCA_001162485.1	type strain: N	98.3859	560	658
GCA_001153645.1	type strain: N	98.385	577	658
GCA_001199435.1	SMRU1727	98.3844	594	658
GCA_001336555.1	type strain: N	98.3842	597	658
GCA_001198875.1	SMRU1586	98.384	589	658
GCA_001152165.1	SMRU2130	98.3839	592	658
GCA_001149085.1	SMRU2885	98.3832	596	658
GCA_001174445.1	SMRU2846	98.3831	583	658
GCA_001150745.1	SMRU1465	98.3819	602	658
GCA_001145185.1	SMRU2170	98.3817	594	658
GCA_001144505.1	19F/5	98.3807	578	658
GCA_900021315.1	2842STDY5644583	98.38	589	658
GCA_900170545.1	Hermans-313	98.3788	558	658
GCA_001115125.1	21	98.3788	587	658
GCA_001337875.1	SMRU622	98.3787	593	658
GCA_001116325.1	SMRU2998	98.3774	596	658
GCA_001344995.1	SMRU2006	98.3755	589	658
GCA_001129065.1	SMRU2145	98.3754	586	658
GCA_001162565.1	SMRU1459	98.3745	589	658
GCA_001169785.1	SMRU740	98.3743	585	658
GCA_001150165.1	type strain: N	98.3742	601	658
GCA_001165805.1	SMRU3138	98.3738	592	658
GCA_001346335.1	SMRU2363	98.3732	597	658
GCA_001149785.1	SMRU2278	98.3728	586	658
GCA_001138785.1	type strain: N	98.3724	608	658
GCA_001120285.1	SMRU3108	98.3718	582	658
GCA_001336495.1	type strain: N	98.3718	608	658
GCA_001116385.1	type strain: N	98.3717	594	658
GCA_001204035.1	SMRU1426	98.3712	599	658
GCA_900171005.1	Hermans-937	98.3706	569	658
GCA_900189025.1	UoS0165	98.3704	567	658
GCA_900170435.1	Hermans-889	98.3698	542	658
GCA_001113385.1	14	98.3695	593	658
GCA_001194945.1	SMRU1274	98.3694	594	658
GCA_001148465.1	SMRU2080	98.3691	584	658
GCA_001106025.1	SMRU2918	98.369	589	658
GCA_001347175.1	SMRU2931	98.3687	592	658
GCA_001326335.1	19F/8	98.3683	582	658
GCA_001160985.1	SMRU1381	98.3671	575	658
GCA_001197875.1	SMRU1578	98.3668	591	658
GCA_001169385.1	SMRU3123	98.3666	602	658
GCA_001201475.1	SMRU695	98.3665	599	658
GCA_001113965.1	14	98.3665	603	658
GCA_001206535.1	SMRU1678	98.3663	592	658
GCA_001342315.1	SMRU1201	98.3654	587	658
GCA_001084365.1	SMRU1344	98.3653	600	658
GCA_001094145.1	SMRU1936	98.3645	592	658
GCA_001115885.1	SMRU2804	98.3644	582	658
GCA_900033585.1	2842STDY5753748	98.3641	587	658
GCA_001102405.1	SMRU1338	98.3639	602	658
GCA_900693065.1	2245STDY6105839	98.3636	601	658
GCA_001089385.1	SMRU3013	98.3634	595	658
GCA_001341655.1	SMRU1445	98.3627	590	658
GCA_001118245.1	SMRU2699	98.3625	608	658
GCA_001130445.1	SMRU2069	98.3621	580	658
GCA_001158485.1	SMRU638	98.3618	589	658
GCA_001141425.1	SMRU2199	98.3616	595	658
GCA_001201875.1	SMRU1470	98.3606	595	658
GCA_001154545.1	19F/10	98.3602	564	658
GCA_900050165.1	B19805	98.36	575	658
GCA_900028815.1	2842STDY5644366	98.3594	592	658
GCA_001166785.1	SMRU2881	98.3594	606	658
GCA_900042865.1	2842STDY5644156	98.3594	598	658
GCA_001125225.1	SMRU1084	98.3586	591	658
GCA_001119405.1	14	98.3578	597	658
GCA_001147945.1	SMRU2652	98.3571	576	658
GCA_001106185.1	14	98.3564	592	658
GCA_001143265.1	SMRU2041	98.3562	583	658
GCA_001203495.1	SMRU878	98.3555	583	658
GCA_001336535.1	14	98.3553	599	658
GCA_001146285.1	SMRU1193	98.3547	582	658
GCA_001112545.1	SMRU2527	98.3544	589	658
GCA_001161945.1	SMRU691	98.3538	559	658
GCA_001131145.1	SMRU1805	98.3531	590	658
GCA_001193395.1	SMRU600	98.3527	582	658
GCA_001083285.1	type strain: N	98.3522	595	658
GCA_900018945.1	2842STDY5643935	98.352	601	658
GCA_001334335.1	type strain: N	98.3516	584	658
GCA_900194055.1	3063STDY5801684	98.3516	578	658
GCA_001107645.1	SMRU2061	98.3515	582	658
GCA_001202215.1	SMRU1662	98.351	587	658
GCA_001336135.1	21	98.3505	599	658
GCA_001344435.1	SMRU2068	98.35	583	658
GCA_900047675.1	2842STDY5643951	98.3494	595	658
GCA_001115465.1	SMRU1985	98.3492	582	658
GCA_001159905.1	type strain: N	98.3491	590	658
GCA_001084825.1	type strain: N	98.3487	592	658
GCA_001196735.1	SMRU1508	98.3486	606	658
GCA_001162265.1	SMRU2947	98.3485	611	658
GCA_900024525.1	2842STDY5643720	98.3481	596	658
GCA_900049225.1	D27950	98.3469	596	658
GCA_001126265.1	type strain: N	98.3469	595	658
GCA_001334435.1	type strain: N	98.3462	584	658
GCA_900021665.1	2842STDY5644439	98.3461	601	658
GCA_001135705.1	SMRU1461	98.3456	568	658
GCA_001085385.1	SMRU2805	98.3454	588	658
GCA_900021065.1	2842STDY5753758	98.3449	603	658
GCA_001163065.1	type strain: N	98.3439	596	658
GCA_900021925.1	2842STDY5753739	98.3436	593	658
GCA_001152725.1	type strain: N	98.3436	606	658
GCA_900034955.1	2842STDY5753399	98.3429	599	658
GCA_001170065.1	160	98.3429	546	658
GCA_001161265.2	65435	98.3424	582	658
GCA_001140825.1	SMRU3119	98.3423	598	658
GCA_002718275.1	199_17	98.3415	567	658
GCA_001171805.1	type strain: N	98.3415	587	658
GCA_001205415.1	SMRU888	98.3414	597	658
GCA_001339655.1	SMRU720	98.3413	567	658
GCA_001340675.1	SMRU1252	98.3412	586	658
GCA_001086305.1	type strain: N	98.3411	555	658
GCA_900193635.1	UoS5269	98.341	583	658
GCA_001342395.1	SMRU1298	98.3402	598	658
GCA_900023865.1	2842STDY5644523	98.3399	582	658
GCA_001117005.1	139	98.3398	569	658
GCA_001336815.1	type strain: N	98.3388	600	658
GCA_900025065.1	2842STDY5644556	98.3387	595	658
GCA_001159965.1	SMRU1941	98.3383	599	658
GCA_001347515.1	SMRU3077	98.3382	607	658
GCA_900189755.1	UoS2134	98.338	577	658
GCA_020139725.1	S592	98.338	581	658
GCA_001139805.1	19C	98.3371	585	658
GCA_001301295.2	PT8114	98.3368	574	658
GCA_003351725.1	M26368	98.3367	606	658
GCA_001138825.1	type strain: N	98.3367	590	658
GCA_001346955.1	SMRU2750	98.3366	582	658
GCA_900026565.1	2842STDY5753208	98.3366	582	658
GCA_900028555.1	2842STDY5753594	98.3361	591	658
GCA_001173025.2	R34-3065	98.336	576	658
GCA_900029495.1	2842STDY5753250	98.3359	574	658
GCA_001154685.1	SMRU3064	98.3358	598	658
GCA_001860945.1	SP185	98.335	574	658
GCA_001163405.1	SMRU2050	98.3347	547	658
GCA_900190125.1	UoS2199	98.3346	582	658
GCA_001136965.1	SMRU1916	98.3345	580	658
GCA_900034435.1	2842STDY5753546	98.3343	579	658
GCA_001154725.1	SMRU2802	98.334	560	658
GCA_001207925.1	SMRU1428	98.334	584	658
GCA_900053065.2	2245STDY5819573	98.3338	586	658
GCA_001092225.1	SMRU1856	98.3335	585	658
GCA_001122725.1	SMRU2141	98.3328	564	658
GCA_000233325.2	NorthCarolina6A-23	98.3327	600	658
GCA_001165965.2	GL3078	98.3323	580	658
GCA_900189835.1	UoS0308	98.3322	593	658
GCA_900030305.1	2842STDY5753536	98.3318	599	658
GCA_900029415.1	2842STDY5643960	98.3317	592	658
GCA_001100405.1	type strain: N	98.331	600	658
GCA_019670825.1	Sp1883	98.3309	595	658
GCA_001094005.1	SMRU2059	98.3305	578	658
GCA_900038015.1	2842STDY5644480	98.3304	615	658
GCA_001125185.1	SMRU2385	98.3304	586	658
GCA_001152925.2	R34-3072	98.3301	580	658
GCA_001336215.1	22A	98.3299	587	658
GCA_001120765.2	51715	98.3294	589	658
GCA_900189235.1	UoS0279	98.3294	596	658
GCA_900192325.1	UoS4245	98.329	579	658
GCA_001085785.1	SMRU2576	98.3283	595	658
GCA_001111485.2	LE4100	98.3283	578	658
GCA_001159865.2	448643	98.3281	578	658
GCA_001343335.1	SMRU1819	98.3279	589	658
GCA_900692745.1	2245STDY5982722	98.3279	594	658
GCA_001139665.1	SMRU3036	98.3277	570	658
GCA_004359395.2	BC19010893	98.3274	579	658
GCA_001137945.1	SMRU2136	98.3274	589	658
GCA_001160085.1	SMRU1452	98.3273	596	658
GCA_001347295.1	SMRU3034	98.3269	594	658
GCA_900190785.1	UoS3022	98.3263	566	658
GCA_001088785.1	22A	98.3261	577	658
GCA_900795265.1	2245STDY6105855	98.326	591	658
GCA_001342915.1	SMRU1451	98.3247	589	658
GCA_900692705.1	2245STDY5562412	98.3247	601	658
GCA_001341435.1	SMRU1483	98.3241	595	658
GCA_001301515.2	PT8074	98.3239	581	658
GCA_001119845.2	119571	98.3239	582	658
GCA_001087705.2	R34-3089	98.3229	565	658
GCA_001095405.2	PT8105	98.3229	578	658
GCA_900017335.1	2842STDY5644682	98.3226	575	658
GCA_001127225.1	14	98.321	587	658
GCA_020139435.1	S861	98.3204	574	658
GCA_001202115.1	SMRU1605	98.3193	583	658
GCA_001348455.1	type strain: N	98.319	590	658
GCA_001104245.1	SMRU2658	98.3186	596	658
GCA_001129705.1	30638	98.3185	599	658
GCA_001342155.1	SMRU1522	98.3176	583	658
GCA_001132845.1	SMRU1375	98.3176	575	658
GCA_001339255.1	type strain: N	98.3171	589	658
GCA_900025275.1	2842STDY5753248	98.3169	596	658
GCA_900029455.1	2842STDY5644303	98.3165	605	658
GCA_001103445.2	291880	98.3164	574	658
GCA_001120345.1	type strain: N	98.3161	579	658
GCA_001143765.1	SMRU1826	98.3159	597	658
GCA_900037145.1	2842STDY5644291	98.3157	587	658
GCA_001110305.2	NP7070	98.3146	567	658
GCA_900057085.1	71D36355	98.3144	572	658
GCA_001403975.1	SMRU629	98.3144	602	658
GCA_001101205.2	R34-3198	98.3143	591	658
GCA_001093365.2	R34-3041	98.3139	582	658
GCA_019456955.1	SLA668	98.3136	582	658
GCA_900017355.1	2842STDY5643690	98.3133	593	658
GCA_900190435.1	UoS2298	98.3127	576	658
GCA_900036525.1	2842STDY5644455	98.3126	562	658
GCA_000251425.2	GA13224	98.3115	591	658
GCA_001137505.1	SMRU1041	98.3108	561	658
GCA_900030315.1	2842STDY5753558	98.3107	583	658
GCA_001300495.2	R34-3137	98.3103	594	658
GCA_019398795.1	JJ22	98.3096	588	658
GCA_900019565.1	2842STDY5644471	98.3095	587	658
GCA_001086665.1	SMRU2016	98.3093	592	658
GCA_021022495.1	FUS-6	98.3089	575	658
GCA_001115865.1	14	98.3088	600	658
GCA_001165825.2	LE4007	98.3087	582	658
GCA_001141405.1	type strain: N	98.3082	562	658
GCA_001173645.1	SMRU700	98.3074	585	658
GCA_020140315.1	S326	98.3074	588	658
GCA_001207495.1	SMRU1040	98.3073	577	658
GCA_900034135.1	2842STDY5753503	98.307	589	658
GCA_019670875.1	Sp1996	98.3067	598	658
GCA_001149585.1	SMRU845	98.3064	575	658
GCA_001153065.1	SMRU1887	98.3063	599	658
GCA_900191235.1	UoS3180	98.306	581	658
GCA_001206655.1	SMRU578	98.3059	615	658
GCA_001148645.1	SMRU1239	98.3057	572	658
GCA_900020985.1	2842STDY5753599	98.3056	584	658
GCA_900692815.1	2245STDY5775666	98.3054	593	658
GCA_001131405.2	R34-3201	98.3049	532	658
GCA_900031215.1	2842STDY5753266	98.3042	597	658
GCA_900028995.1	2842STDY5881913	98.304	605	658
GCA_900191495.1	UoS3298	98.304	582	658
GCA_019670855.1	Sp2035	98.3039	592	658
GCA_001088545.1	SMRU2230	98.3039	591	658
GCA_001143585.1	type strain: N	98.3035	590	658
GCA_900039555.1	2842STDY5644365	98.3034	593	658
GCA_001136165.2	179743	98.3032	583	658
GCA_001087045.1	SMRU924	98.3032	580	658
GCA_900692925.1	2245STDY6106337	98.3032	614	658
GCA_001168025.1	SMRU1527	98.3031	571	658
GCA_001341195.1	SMRU1440	98.3029	590	658
GCA_001581535.1	NTPn 30	98.3027	549	658
GCA_900059675.1	2245STDY5699119	98.3025	593	658
GCA_900043005.1	2842STDY5753240	98.3025	588	658
GCA_900189705.1	UoS2073	98.3022	566	658
GCA_001151625.1	SMRU806	98.302	576	658
GCA_900195015.1	3063STDY5801802	98.3017	588	658
GCA_900195185.1	3063STDY5801821	98.3016	589	658
GCA_020139755.1	S590	98.3016	580	658
GCA_001136845.1	SMRU197	98.3016	594	658
GCA_900053555.1	2245STDY5804455	98.3016	586	658
GCA_001120805.1	SMRU2336	98.3016	597	658
GCA_001088865.1	SN39533	98.3014	560	658
GCA_001130205.1	SMRU2192	98.3012	583	658
GCA_001197295.1	SMRU769	98.3012	596	658
GCA_900024705.1	2842STDY5881912	98.3012	607	658
GCA_019446745.1	13_35	98.3011	566	658
GCA_001100205.1	SMRU2630	98.3009	598	658
GCA_900191115.1	UoS3159	98.3007	586	658
GCA_019398365.1	ZY18	98.3006	590	658
GCA_001208045.1	SMRU1177	98.3001	583	658
GCA_900057845.1	2245STDY5804524	98.3	595	658
GCA_019446445.1	45_39	98.2999	570	658
GCA_900020825.1	2842STDY5881885	98.2999	583	658
GCA_900190155.1	UoS2054	98.2998	586	658
GCA_001144525.1	type strain: N	98.2997	587	658
GCA_900055995.2	2245STDY5804505	98.2995	588	658
GCA_001208105.1	SMRU1377	98.2994	586	658
GCA_001121665.2	R34-3171	98.2989	566	658
GCA_020140065.1	S413	98.2989	585	658
GCA_900692765.1	2245STDY5775603	98.2986	613	658
GCA_001143645.1	SMRU2447	98.2986	599	658
GCA_001151465.1	SMRU1367	98.2981	595	658
GCA_900190505.1	UoS2288	98.2978	564	658
GCA_900023425.1	2842STDY5643957	98.2975	589	658
GCA_020140385.1	S291	98.2974	582	658
GCA_900035625.2	2245STDY5609029	98.297	569	658
GCA_900190885.1	UoS3050	98.2969	578	658
GCA_001118865.1	type strain: N	98.2968	610	658
GCA_001125165.1	14	98.2965	572	658
GCA_900192545.1	UoS4344	98.2962	570	658
GCA_900194285.1	3063STDY5801709	98.296	595	658
GCA_020140245.1	S350	98.2958	587	658
GCA_001335495.1	18A	98.2958	578	658
GCA_021022725.1	CIP-5	98.2956	576	658
GCA_900025945.1	2842STDY5881915	98.2956	586	658
GCA_001199835.1	SMRU763	98.2955	577	658
GCA_900189805.1	UoS2074	98.2951	563	658
GCA_001102445.2	R34-3046	98.2951	575	658
GCA_900692565.1	2245STDY5562629	98.295	613	658
GCA_001114825.2	BR1045	98.2949	573	658
GCA_019456895.1	SLA053	98.2947	564	658
GCA_001329415.1	SN32926	98.2947	566	658
GCA_900050525.1	A31349	98.2947	605	658
GCA_001345695.1	SMRU2320	98.2946	582	658
GCA_001153845.1	SMRU2785	98.2942	590	658
GCA_001860785.1	SP76	98.2942	563	658
GCA_900193625.1	UoS5263	98.2941	575	658
GCA_000941155.1	SMRU563	98.2939	571	658
GCA_020140375.1	S299	98.2937	583	658
GCA_001154985.1	SMRU876	98.2931	581	658
GCA_001106965.1	SMRU2451	98.293	580	658
GCA_021022455.1	FUS-10	98.2929	575	658
GCA_900056435.2	2245STDY5819627	98.2929	595	658
GCA_001084385.1	SMRU2479	98.2926	592	658
GCA_001144325.1	SMRU1166	98.2925	594	658
GCA_900050315.2	2245STDY5699101	98.2923	589	658
GCA_001342835.1	SMRU1549	98.2923	589	658
GCA_900049725.1	64D32289	98.292	569	658
GCA_900055925.1	C12480a	98.292	595	658
GCA_001896065.1	SP61	98.2919	585	658
GCA_900037055.1	2245STDY5608973	98.2918	595	658
GCA_001342775.1	SMRU1223	98.2917	597	658
GCA_021021995.1	SXT-3	98.2916	577	658
GCA_000251485.2	GA14373	98.2913	606	658
GCA_001131345.1	SMRU1424	98.2912	559	658
GCA_900190525.1	UoS2316	98.291	571	658
GCA_900030675.1	2842STDY5753338	98.2908	594	658
GCA_900022135.1	2842STDY5644528	98.2907	598	658
GCA_900018905.1	2842STDY5643779	98.2906	580	658
GCA_001137045.1	13	98.2903	570	658
GCA_001093045.2	ND6046	98.2903	565	658
GCA_001136665.1	SMRU1903	98.2898	603	658
GCA_001106565.1	SMRU1763	98.2898	591	658
GCA_900023485.1	2842STDY5644041	98.2896	587	658
GCA_900046705.1	2842STDY5643932	98.2896	589	658
GCA_001194785.1	SMRU1146	98.2894	592	658
GCA_001118725.2	R34-3146	98.2893	578	658
GCA_900058545.1	A33813	98.2891	595	658
GCA_020140415.1	S683	98.2891	583	658
GCA_900037165.1	2842STDY5753245	98.2888	585	658
GCA_000278925.1	2072047	98.2887	599	658
GCA_021022165.1	RIF-4	98.2885	578	658
GCA_900191225.1	UoS3182	98.2884	569	658
GCA_001338755.1	SMRU1034	98.2884	592	658
GCA_019457295.1	SLA789	98.2883	574	658
GCA_020140155.1	S398	98.2882	585	658
GCA_900047825.1	2842STDY5753426	98.288	606	658
GCA_900044255.1	2842STDY5644615	98.288	596	658
GCA_900027735.1	2842STDY5753612	98.2879	577	658
GCA_001116185.1	SMRU1915	98.2879	595	658
GCA_001132365.1	SMRU2093	98.2876	576	658
GCA_020140425.1	PP5	98.2876	581	658
GCA_021022435.1	FUS-9	98.2875	579	658
GCA_900065205.1	2690STDY5561885	98.2875	588	658
GCA_001163825.1	SMRU1299	98.2872	588	658
GCA_019670835.1	Sp2063	98.2871	596	658
GCA_019399755.1	K6	98.2871	595	658
GCA_001337735.1	SMRU690	98.287	592	658
GCA_001167065.2	R34-3092	98.2869	583	658
GCA_021022805.1	CIP-3	98.2869	577	658
GCA_001114245.2	R34-3227	98.2868	557	658
GCA_900051415.2	2245STDY5699108	98.2867	590	658
GCA_001168505.1	SMRU2227	98.2866	608	658
GCA_001143845.1	SMRU2401	98.2864	600	658
GCA_001162205.2	108480	98.2863	587	658
GCA_900018885.1	2842STDY5643709	98.2863	573	658
GCA_021022655.1	CIP-10	98.2862	578	658
GCA_900056635.1	A29265	98.2861	580	658
GCA_900692995.1	2245STDY6106637	98.2861	605	658
GCA_001158825.1	SMRU2559	98.286	602	658
GCA_001127865.2	ND6005	98.286	578	658
GCA_001160485.1	18A	98.2859	575	658
GCA_900065495.2	2245STDY5699044	98.2854	592	658
GCA_001174045.2	R34-3131	98.2854	574	658
GCA_001121965.1	22A	98.2852	590	658
GCA_900017365.1	2842STDY5643698	98.2852	591	658
GCA_900057825.2	2245STDY5609062	98.2847	584	658
GCA_020140215.1	S363	98.2846	585	658
GCA_021022015.1	SXT-1	98.2844	579	658
GCA_001084645.1	type strain: N	98.2842	604	658
GCA_021022135.1	RIF-5	98.2841	577	658
GCA_020140035.1	S428	98.2841	583	658
GCA_900033855.2	2245STDY5608963	98.2837	588	658
GCA_900323445.1	UoS3064	98.2836	564	658
GCA_001172225.2	SMRU521	98.2836	566	658
GCA_900052685.2	2245STDY5609075	98.2834	576	658
GCA_900054735.2	2245STDY5699078	98.2834	573	658
GCA_900188685.1	UoS0050	98.2831	582	658
GCA_001299695.2	R34-3122	98.2831	579	658
GCA_900027025.1	2842STDY5643872	98.283	577	658
GCA_900051615.1	A31198a	98.283	593	658
GCA_900036165.1	2842STDY5644531	98.2829	585	658
GCA_001165385.1	SMRU1709	98.2829	564	658
GCA_001128085.1	SMRU2724	98.2829	601	658
GCA_900027705.1	2842STDY5753357	98.2828	579	658
GCA_900062945.2	2245STDY5819612	98.2827	580	658
GCA_001112405.1	SMRU2535	98.2826	526	658
GCA_001340035.1	type strain: N	98.2824	573	658
GCA_001112765.1	SMRU2274	98.2823	601	658
GCA_000171575.1	CDC1873-00	98.2823	606	658
GCA_001130805.2	R34-3069	98.2822	570	658
GCA_900191745.1	UoS4008	98.2819	587	658
GCA_900171295.1	Hermans-210	98.2818	550	658
GCA_900060945.1	2690STDY5561809	98.2817	589	658
GCA_021022085.1	RIF-6	98.2815	581	658
GCA_021022235.1	RIF-1	98.2815	578	658
GCA_001334635.1	SMRU569	98.2815	555	658
GCA_021022465.1	LNZ-1	98.2814	576	658
GCA_000251725.2	GA43264	98.2814	604	658
GCA_900018815.1	2842STDY5644493	98.2808	590	658
GCA_001084745.2	144370	98.2807	576	658
GCA_001301415.2	NP7109	98.2806	545	658
GCA_000232845.2	GA41437	98.2804	608	658
GCA_021021855.1	SXT-10	98.2803	572	658
GCA_001345035.1	SMRU1905	98.2801	565	658
GCA_001338515.1	SMRU629	98.28	603	658
GCA_900055245.1	A30277	98.2799	576	658
GCA_900037485.1	2842STDY5753553	98.2798	584	658
GCA_020140055.1	S424	98.2797	588	658
GCA_001092525.2	MD5031	98.2796	569	658
GCA_000232725.2	GA17328	98.2794	609	658
GCA_001196495.1	SMRU1049	98.2794	568	658
GCA_001338555.1	SMRU750	98.2792	586	658
GCA_000252025.2	5652-06-01	98.2789	582	658
GCA_019398535.1	ZY12	98.2789	566	658
GCA_021022765.1	CIP-2	98.2789	577	658
GCA_021022335.1	LNZ-2	98.2788	575	658
GCA_021022695.1	CIP-6	98.2785	577	658
GCA_900030785.1	2842STDY5753762	98.2784	575	658
GCA_001092185.1	SMRU2896	98.2782	579	658
GCA_021021955.1	SXT-4	98.2781	569	658
GCA_021022345.1	LNZ-7	98.2781	570	658
GCA_900191255.1	UoS3190	98.278	569	658
GCA_021021895.1	SXT-9	98.2778	576	658
GCA_900055685.2	2245STDY5819567	98.2777	579	658
GCA_021022515.1	FUS-8	98.2776	576	658
GCA_900194885.1	3063STDY5801792	98.2775	588	658
GCA_900191485.1	UoS3277	98.2772	591	658
GCA_900195165.1	3063STDY5801820	98.2772	585	658
GCA_001114325.1	SMRU2573	98.2771	589	658
GCA_900020845.1	2842STDY5753160	98.2769	591	658
GCA_001145365.1	13	98.2769	571	658
GCA_021021835.1	R6	98.2769	577	658
GCA_021022795.1	CIP-1	98.2767	575	658
GCA_900192895.1	UoS5020	98.2767	580	658
GCA_001108665.1	SMRU544	98.2767	570	658
GCA_900191245.1	UoS3181	98.2766	585	658
GCA_001344875.1	SMRU2117	98.2766	577	658
GCA_900049495.2	2245STDY5699090	98.2766	585	658
GCA_000947295.1	SMRU559	98.2765	558	658
GCA_000233165.2	GA47751	98.2765	609	658
GCA_001161285.1	SMRU1744	98.2763	602	658
GCA_001156665.1	48	98.2763	569	658
GCA_001146665.2	67094	98.2763	577	658
GCA_900043495.1	2842STDY5644616	98.2762	596	658
GCA_900019435.1	2842STDY5644585	98.2761	600	658
GCA_009720845.1	pnumococcus15A	98.2761	564	658
GCA_001145725.2	R34-3125	98.2761	572	658
GCA_021022375.1	LNZ-5	98.2758	579	658
GCA_001153965.1	SMRU3118	98.2757	558	658
GCA_900042975.1	2842STDY5753198	98.2757	588	658
GCA_900055405.2	2245STDY5819637	98.2757	580	658
GCA_900029385.1	2842STDY5643882	98.2755	595	658
GCA_001174205.2	MD5008	98.2755	568	658
GCA_020140195.1	S395	98.2754	583	658
GCA_001697045.1	30023	98.2753	577	658
GCA_021021875.1	SXT-8	98.2753	573	658
GCA_900055445.1	2690STDY5561679	98.2751	585	658
GCA_900031935.1	2842STDY5753552	98.2751	594	658
GCA_900026365.1	2842STDY5753461	98.2749	594	658
GCA_900058145.2	2245STDY5609161	98.2749	577	658
GCA_021022055.1	SXT-2	98.2747	577	658
GCA_001301135.2	BR1080	98.2747	564	658
GCA_001113125.2	R34-3168	98.2745	568	658
GCA_021022575.1	FUS-3	98.2745	579	658
GCA_021022295.1	LNZ-10	98.2744	578	658
GCA_021022075.1	RIF-9		98.2743	579
GCA_900029785.1	2842STDY5881834	98.2741	576	658
GCA_020140085.1	S435	98.2741	583	658
GCA_900022765.1	2842STDY5644033	98.274	587	658
GCA_000232105.2	GA44452	98.2739	605	658
GCA_900047045.1	2842STDY5644145	98.2739	593	658
GCA_019397825.1	JT11	98.2738	564	658
GCA_900061285.1	2690STDY5561854	98.2738	584	658
GCA_900020975.1	2842STDY5753588	98.2738	585	658
GCA_900188775.1	UoS0081	98.2736	582	658
GCA_001124645.1	SMRU2410	98.2735	590	658
GCA_001118445.1	SMRU1788	98.2733	603	658
GCA_900030035.1	2842STDY5753116	98.2733	577	658
GCA_900016975.1	2842STDY5643756	98.2732	602	658
GCA_009721215.1	pnumococcus23A	98.2732	549	658
GCA_001123165.1	type strain: N	98.273	587	658
GCA_900047555.1	2842STDY5644547	98.2729	599	658
GCA_021022675.1	CIP-7	98.2729	574	658
GCA_900060505.2	2245STDY5609068	98.2729	591	658
GCA_900051115.1	2245STDY5609046	98.2728	596	658
GCA_900060925.1	2690STDY5561914	98.2726	586	658
GCA_900023975.1	2842STDY5644390	98.2726	586	658
GCA_900051855.1	2690STDY5561863	98.2725	582	658
GCA_001090865.2	R34-3052	98.2724	582	658
GCA_001099325.2	PT8093	98.2724	565	658
GCA_001144885.1	SMRU2963	98.2722	570	658
GCA_900053315.1	A32849	98.2722	595	658
GCA_021021975.1	SXT-5	98.2721	569	658
GCA_020139475.1	S684	98.2721	577	658
GCA_001163245.1	29	98.272	567	658
GCA_001167425.1	SMRU2491	98.2718	562	658
GCA_900043135.1	2842STDY5753534	98.2717	575	658
GCA_900057015.2	2245STDY5982730	98.2716	595	658
GCA_018336875.1	D39_P0	98.2715	581	658
GCA_900190045.1	UoS2196	98.2715	567	658
GCA_019670785.1	Sp1894	98.2713	593	658
GCA_021022755.1	CIP-4	98.2712	579	658
GCA_001160745.2	PT8107	98.2712	577	658
GCA_900191125.1	UoS3156	98.2712	583	658
GCA_900475805.1	NCTC11902	98.2708	597	658
GCA_001114885.2	ND6038	98.2707	563	658
GCA_001091145.2	GL3032	98.2707	580	658
GCA_001166225.1	SMRU2996	98.2706	599	658
GCA_019446515.1	39_72	98.2704	554	658
GCA_021022605.1	FUS-4	98.2703	577	658
GCA_001328975.1	7848-05-01	98.2703	555	658
GCA_001104085.1	176	98.2703	585	658
GCA_900031925.1	2842STDY5753496	98.2702	591	658
GCA_001128185.2	147587	98.2701	562	658
GCA_900190145.1	UoS2215	98.2701	570	658
GCA_900053965.2	2245STDY5609076	98.27	572	658
GCA_900058225.1	2690STDY5561688	98.27	588	658
GCA_021022195.1	RIF-2	98.2699	576	658
GCA_900195155.1	3063STDY5801809	98.2699	590	658
GCA_001346015.1	SMRU2562	98.2697	599	658
GCA_900170285.1	Hermans-1652	98.2696	561	658
GCA_019446915.1	04_53	98.2694	573	658
GCA_900191355.1	UoS3234	98.2693	584	658
GCA_900022885.1	2842STDY5644329	98.2692	573	658
GCA_001096205.1	SMRU2205	98.2691	582	658
GCA_001340495.1	35C	98.269	585	658
GCA_001144565.1	SMRU1296	98.269	548	658
GCA_001337055.1	SMRU670	98.269	572	658
GCA_021022035.1	RIF-10	98.2689	579	658
GCA_900057475.1	2690STDY5561731	98.2689	585	658
GCA_900189955.1	UoS2105	98.2688	565	658
GCA_001140905.1	SMRU2427	98.2684	587	658
GCA_900017785.1	2842STDY5644512	98.2684	589	658
GCA_900020085.1	2842STDY5643985	98.2683	585	658
GCA_900052505.1	2690STDY5561765	98.2681	587	658
GCA_001860715.1	SP31	98.2681	572	658
GCA_900192945.1	UoS5030	98.268	570	658
GCA_021022685.1	CIP-9	98.2679	576	658
GCA_900051555.1	2690STDY5561929	98.2678	586	658
GCA_019446395.1	54_54	98.2678	585	658
GCA_001108605.1	SMRU2258	98.2675	576	658
GCA_001142005.2	PT8003	98.2675	542	658
GCA_900193935.1	3063STDY5801679	98.2674	593	658
GCA_001300915.2	MD5081	98.2674	572	658
GCA_001110085.1	SMRU2742	98.2674	552	658
GCA_019397225.1	20710	98.2673	580	658
GCA_019446535.1	42_66	98.2672	559	658
GCA_900065645.1	2690STDY5561867	98.2671	582	658
GCA_900033605.1	2842STDY5753809	98.2669	594	658
GCA_001157285.1	21	98.2665	597	658
GCA_900475305.1	NCTC7466	98.2661	584	658
GCA_001093325.1	SMRU1543	98.266	550	658
GCA_900692935.1	GPS_US_PATH396-sc-2296505	98.266	593	658
GCA_001092425.1	SMRU2036	98.2658	580	658
GCA_900047005.1	2842STDY5644069	98.2658	616	658
GCA_001146965.1	SMRU654	98.2657	569	658
GCA_900065375.1	2690STDY5561724	98.2656	583	658
GCA_022070505.1	TVO_D39	98.2656	584	658
GCA_900170475.1	PMEN-21	98.2655	551	658
GCA_001172845.2	R34-3189	98.2655	576	658
GCA_001339075.1	SMRU977	98.2655	562	658
GCA_017313325.1	TSP95	98.2654	570	658
GCA_900031125.1	2842STDY5644087	98.2653	589	658
GCA_900052885.1	D28531	98.2653	596	658
GCA_900056005.1	2245STDY5804509	98.2653	592	658
GCA_003003495.1	D39V	98.2652	584	658
GCA_001099345.1	SMRU206	98.2651	579	658
GCA_001344655.1	SMRU1989	98.2649	579	658
GCA_900054515.2	2245STDY5819513	98.2648	592	658
GCA_001861025.1	SP226	98.2648	568	658
GCA_001340015.1	SMRU1039	98.2646	547	658
GCA_900026625.1	2842STDY5753451	98.2646	599	658
GCA_900056805.1	2690STDY5561892	98.2646	579	658
GCA_001097305.2	BR1064	98.2645	566	658
GCA_900189545.1	UoS0284	98.2643	575	658
GCA_001118145.1	28F	98.2641	578	658
GCA_900017415.1	2842STDY5643950	98.264	577	658
GCA_001202735.1	SMRU1752	98.2639	594	658
GCA_900065625.2	2245STDY5982626	98.2639	576	658
GCA_900031725.1	2842STDY5643663	98.2637	588	658
GCA_900193485.1	UoS5222	98.2636	562	658
GCA_001124585.1	type strain: N	98.2634	581	658
GCA_001339835.1	SMRU1123	98.2633	536	658
GCA_000230335.2	R6M2-PG	98.2633	556	658
GCA_900061955.1	2245STDY5804459	98.2632	592	658
GCA_000014365.2	D39	98.2631	584	658
GCA_001123325.1	SMRU2268	98.2631	571	658
GCA_900037205.1	2842STDY5753437	98.263	587	658
GCA_000946055.1	SMRU558	98.2629	585	658
GCA_900052475.2	2245STDY5982738	98.2629	571	658
GCA_001157805.2	R34-3097	98.2627	539	658
GCA_900052715.2	2245STDY5609142	98.2627	580	658
GCA_900062225.1	2690STDY5561744	98.2627	589	658
GCA_900054985.2	2245STDY5819467	98.2626	579	658
GCA_900065215.1	2690STDY5561770	98.2626	588	658
GCA_001335575.1	type strain: N	98.2625	585	658
GCA_900059005.2	2245STDY5819632	98.2625	580	658
GCA_001096005.2	R34-3229	98.2625	569	658
GCA_900194475.1	3063STDY5801728	98.2624	577	658
GCA_900061245.2	2245STDY5982516	98.2624	598	658
GCA_021022215.1	RIF-8	98.2623	578	658
GCA_001122185.2	NP7012	98.2622	569	658
GCA_900026045.1	2842STDY5753194	98.2621	608	658
GCA_900062015.2	2245STDY5982512	98.2621	591	658
GCA_009721185.1	pnumococcus38	98.2621	564	658
GCA_001154065.2	GL3019	98.2621	561	658
GCA_900053945.2	2245STDY5609053	98.2621	590	658
GCA_001211125.1	SMRU1592	98.2621	574	658
GCA_900194315.1	3063STDY5801713	98.2619	581	658
GCA_020140285.1	S335	98.2619	586	658
GCA_001158725.1	SMRU2219	98.2619	601	658
GCA_900053845.1	B17731X	98.2617	571	658
GCA_900190645.1	UoS2289	98.2617	578	658
GCA_900027685.1	2842STDY5753310	98.2616	589	658
GCA_001104605.2	LE4030	98.2614	566	658
GCA_001135565.1	SMRU2467	98.2614	583	658
GCA_900058185.2	2245STDY5819521	98.2613	598	658
GCA_900192795.1	UoS4227	98.2613	567	658
GCA_900190325.1	UoS2254	98.2613	589	658
GCA_001301495.2	BR1098	98.2613	571	658
GCA_900063765.1	B20605	98.2612	582	658
GCA_900065135.2	2245STDY5699041	98.2612	578	658
GCA_001148165.2	R34-3087	98.2612	572	658
GCA_019446575.1	30_44	98.2611	566	658
GCA_001121205.1	type strain: N	98.2611	590	658
GCA_900053785.1	2690STDY5561741	98.261	591	658
GCA_001129545.1	SMRU3020	98.261	574	658
GCA_900047585.1	2842STDY5644568	98.261	595	658
GCA_001207965.1	SMRU614	98.2609	566	658
GCA_900064905.2	2245STDY5982441	98.2608	576	658
GCA_900035115.1	2842STDY5881886	98.2607	592	658
GCA_900056135.1	2690STDY5561767	98.2606	585	658
GCA_900060095.1	2690STDY5561733	98.2606	584	658
GCA_001116545.2	R34-3083	98.2606	571	658
GCA_900051885.1	2690STDY5561799	98.2605	586	658
GCA_020140165.1	S357	98.2605	583	658
GCA_900027295.1	2842STDY5753358	98.2604	579	658
GCA_021022115.1	RIF-7	98.2604	570	658
GCA_001132985.2	93209	98.2603	589	658
GCA_900052435.2	2245STDY5819486	98.2603	586	658
GCA_001095605.1	SMRU1813	98.2603	586	658
GCA_001106725.1	SMRU912	98.2601	554	658
GCA_900026165.1	2842STDY5753269	98.26	586	658
GCA_900056335.2	2245STDY5804433	98.2599	589	658
GCA_900058165.2	2245STDY5804525	98.2598	600	658
GCA_900057035.1	2690STDY5561698	98.2598	586	658
GCA_001201775.1	SMRU723	98.2598	592	658
GCA_001560935.1	MTY1662SN214	98.2598	576	658
GCA_001300575.2	74124	98.2597	583	658
GCA_020140535.1	PP16	98.2597	591	658
GCA_900194225.1	3063STDY5801703	98.2596	595	658
GCA_900033495.1	2842STDY5753239	98.2595	584	658
GCA_001096165.1	SMRU2377	98.2595	571	658
GCA_019399625.1	L5	98.2595	585	658
GCA_900189295.1	UoS0263	98.2594	577	658
GCA_001909515.1	MMC_C05	98.2594	554	658
GCA_900191205.1	UoS3164	98.2594	594	658
GCA_021022405.1	LNZ-4	98.2593	573	658
GCA_019398655.1	ZY03	98.2592	575	658
GCA_001171785.1	SMRU2901	98.2592	547	658
GCA_001105085.2	BR1086	98.2589	583	658
GCA_019398925.1	JJ13	98.2589	595	658
GCA_900025875.1	2842STDY5753815	98.2588	585	658
GCA_900046825.2	2245STDY5609018	98.2588	583	658
GCA_900055025.2	2245STDY5982742	98.2588	586	658
GCA_900057135.2	2245STDY5804494	98.2587	599	658
GCA_001129665.1	type strain: N	98.2587	569	658
GCA_900028675.1	2842STDY5753700	98.2587	582	658
GCA_001123405.1	type strain: N	98.2586	585	658
GCA_900189615.1	UoS0322	98.2585	586	658
GCA_900693045.1	GPS_HK_150-sc-2296816	98.2585	593	658
GCA_900692835.1	2245STDY6092581	98.2583	599	658
GCA_000233205.2	NP112	98.2583	593	658
GCA_000279615.1	SPAR27	98.2583	583	658
GCA_003490175.1	M17868	98.2582	600	658
GCA_001151165.2	LE4062	98.2581	571	658
GCA_900054275.1	2690STDY5561674	98.2581	589	658
GCA_900056445.1	2690STDY5561857	98.2581	586	658
GCA_001336795.1	type strain: N	98.2581	531	658
GCA_900024295.1	2842STDY5881865	98.258	613	658
GCA_001161825.2	R34-3172	98.2579	556	658
GCA_900050775.1	2690STDY5561796	98.2576	583	658
GCA_001121245.2	R34-3023	98.2575	579	658
GCA_003994915.1	HKU1-14	98.2575	593	658
GCA_900028185.1	2842STDY5644118	98.2574	585	658
GCA_900065195.1	2690STDY5561830	98.2573	586	658
GCA_900030065.1	2842STDY5753146	98.2573	585	658
GCA_900029955.1	2842STDY5643962	98.2572	582	658
GCA_001100385.1	SMRU1038	98.2572	531	658
GCA_900048815.1	2690STDY5561740	98.2572	580	658
GCA_900049875.2	2245STDY5819595	98.2571	590	658
GCA_900035385.1	2842STDY5753347	98.2571	576	658
GCA_900024315.1	2842STDY5881951	98.2571	590	658
GCA_001139085.1	46	98.2571	588	658
GCA_900056715.2	2245STDY5819466	98.257	580	658
GCA_001860895.1	SP174	98.2569	571	658
GCA_900050325.2	2245STDY5804432	98.2569	575	658
GCA_900195175.1	3063STDY5801817	98.2569	577	658
GCA_000279675.1	SPAR55	98.2568	601	658
GCA_900063755.1	D31827	98.2567	577	658
GCA_900023435.1	2842STDY5643956	98.2566	595	658
GCA_900032955.1	2842STDY5753566	98.2566	582	658
GCA_900053835.1	78C15284	98.2565	571	658
GCA_900059735.1	2690STDY5561690	98.2564	583	658
GCA_001083125.1	SMRU2624	98.2564	561	658
GCA_001338295.1	SMRU1118	98.2564	566	658
GCA_900049885.2	2245STDY5819598	98.2563	580	658
GCA_900459635.1	NCTC13755	98.2562	614	658
GCA_001094585.1	SMRU2782	98.2562	549	658
GCA_001137325.1	SMRU2906	98.256	570	658
GCA_900024095.1	2842STDY5753280	98.2559	583	658
GCA_021022835.1	CIP-8	98.2559	579	658
GCA_001341775.1	SMRU1718	98.2559	593	658
GCA_021022255.1	LNZ-9	98.2559	570	658
GCA_900063395.2	2245STDY5699038	98.2558	585	658
GCA_021022635.1	FUS-1	98.2557	582	658
GCA_900021785.1	2842STDY5753283	98.2557	595	658
GCA_000233145.2	NP127	98.2557	603	658
GCA_900059315.2	2245STDY5819537	98.2557	576	658
GCA_000279855.1	GA17484	98.2556	598	658
GCA_900171185.1	Hermans-178	98.2555	556	658
GCA_900043855.2	2245STDY5609011	98.2554	581	658
GCA_900193085.1	UoS5066	98.2553	561	658
GCA_900061305.1	2690STDY5561759	98.2553	585	658
GCA_900190205.1	UoS2227	98.2552	562	658
GCA_900053885.1	B16242	98.2548	588	658
GCA_900057455.1	2690STDY5561806	98.2548	587	658
GCA_001341615.1	SMRU1481	98.2547	554	658
GCA_900023355.1	2842STDY5643877	98.2547	587	658
GCA_020139515.1	S849	98.2547	576	658
GCA_019399345.1	20721	98.2546	573	658
GCA_900051215.2	2245STDY5982739	98.2544	575	658
GCA_001169685.1	48	98.2543	573	658
GCA_900024605.1	2842STDY5644368	98.2543	578	658
GCA_900049535.2	2245STDY5819483	98.2543	584	658
GCA_900024125.1	2842STDY5753381	98.2543	599	658
GCA_900049825.2	2245STDY5609144	98.2542	577	658
GCA_900051535.1	2690STDY5561714	98.2541	583	658
GCA_900021355.1	2842STDY5644626	98.2541	584	658
GCA_001860865.1	SP109	98.254	566	658
GCA_001134805.1	35F	98.254	573	658
GCA_900046625.1	2842STDY5643770	98.2539	599	658
GCA_900049575.1	2690STDY5561851	98.2539	588	658
GCA_900053905.1	A34562	98.2539	579	658
GCA_900193785.1	3063STDY5861086	98.2538	594	658
GCA_900035075.1	2842STDY5753665	98.2537	608	658
GCA_900053875.1	D36051	98.2536	581	658
GCA_019670795.1	Sp1739	98.2536	595	658
GCA_900054795.1	2690STDY5561693	98.2536	585	658
GCA_001301675.2	LE4079	98.2531	589	658
GCA_900030225.1	2842STDY5753391	98.253	582	658
GCA_900193535.1	UoS5227	98.253	563	658
GCA_021022555.1	FUS-5	98.2528	576	658
GCA_900193365.1	UoS5173	98.2528	574	658
GCA_900031275.1	2842STDY5753465	98.2527	582	658
GCA_900018425.1	2842STDY5643661	98.2527	579	658
GCA_001346775.1	SMRU2721	98.2525	566	658
GCA_001200235.1	SMRU633	98.2524	577	658
GCA_001203815.1	SMRU1300	98.2524	585	658
GCA_900194375.1	3063STDY5801719	98.2523	593	658
GCA_020139315.1	S534	98.2522	574	658
GCA_900053895.1	A31122	98.2522	603	658
GCA_001100125.1	SMRU2613	98.2522	582	658
GCA_900024005.1	2842STDY5644177	98.2521	606	658
GCA_900194975.1	3063STDY5801798	98.2521	583	658
GCA_020139565.1	S847	98.252	580	658
GCA_021022395.1	LNZ-3	98.252	574	658
GCA_900047735.1	2842STDY5753193	98.252	590	658
GCA_900065685.1	2690STDY5561835	98.252	589	658
GCA_001337155.1	SMRU850	98.252	589	658
GCA_900059715.1	2690STDY5561662	98.2519	586	658
GCA_001338935.1	SMRU966	98.2519	605	658
GCA_900057095.1	D38023	98.2518	561	658
GCA_900191445.1	UoS3255	98.2518	580	658
GCA_022068645.1	TVO_1901924	98.2518	603	658
GCA_900063245.1	2690STDY5561743	98.2518	589	658
GCA_900050705.2	2245STDY5609087	98.2518	578	658
GCA_001107825.1	SMRU1729	98.2517	581	658
GCA_900023245.1	2842STDY5881904	98.2516	589	658
GCA_900055655.2	2245STDY5609074	98.2515	581	658
GCA_900194995.1	3063STDY5801801	98.2514	586	658
GCA_900055465.1	2690STDY5561807	98.2514	587	658
GCA_001300975.2	CH2016	98.2513	574	658
GCA_900019765.1	2842STDY5753394	98.2512	590	658
GCA_900020645.1	2842STDY5644132	98.2511	582	658
GCA_900053565.2	2245STDY5819588	98.251	582	658
GCA_019670865.1	Sp1858	98.251	599	658
GCA_012911675.1	BS7473	98.251	586	658
GCA_001348015.1	SMRU3059	98.251	572	658
GCA_001119605.1	SMRU1014	98.2509	598	658
GCA_019397305.1	JT40	98.2509	576	658
GCA_900049095.1	2690STDY5561684	98.2509	588	658
GCA_900034475.1	2842STDY5753683	98.2509	583	658
GCA_900063265.1	2690STDY5561686	98.2508	588	658
GCA_001300015.2	R34-3099	98.2508	604	658
GCA_900026635.1	2842STDY5753472	98.2508	589	658
GCA_001347135.1	SMRU2903	98.2506	542	658
GCA_900055765.1	2690STDY5561705	98.2505	585	658
GCA_900189345.1	UoS0302	98.2504	580	658
GCA_900034035.1	2842STDY5644209	98.2504	579	658
GCA_900059855.2	2245STDY5819491	98.2501	586	658
GCA_001152905.1	48	98.2501	578	658
GCA_900194265.1	3063STDY5801707	98.25	579	658
GCA_900064265.1	2690STDY5561836	98.25	584	658
GCA_900194075.1	3063STDY5801687	98.2499	582	658
GCA_900030395.1	2842STDY5753784	98.2499	582	658
GCA_001200795.1	SMRU1419	98.2498	586	658
GCA_001203015.1	SMRU1580	98.2497	578	658
GCA_000232745.2	GA17371	98.2497	588	658
GCA_907168295.1	2363STDY5509333	98.2493	600	658
GCA_001198635.1	SMRU879	98.2492	559	658
GCA_001127285.2	CH2026	98.2492	568	658
GCA_900028925.1	2842STDY5753571	98.249	588	658
GCA_900052205.1	2690STDY5561869	98.249	587	658
GCA_001168705.1	SMRU2070	98.249	574	658
GCA_001108765.2	PT8116	98.2486	568	658
GCA_001129025.2	386329	98.2486	578	658
GCA_900064125.2	2245STDY5819493	98.2486	581	658
GCA_001146265.1	28F	98.2486	582	658
GCA_001150885.2	R34-3147	98.2485	582	658
GCA_900055755.1	2690STDY5561729	98.2485	584	658
GCA_900021365.1	2842STDY5644670	98.2484	601	658
GCA_900019515.1	2842STDY5644050	98.2484	586	658
GCA_900062825.1	2690STDY5561881	98.2484	585	658
GCA_900190635.1	UoS2338	98.2483	586	658
GCA_900034365.1	2842STDY5644226	98.2482	610	658
GCA_021022155.1	RIF-3	98.2482	568	658
GCA_001133045.1	SMRU1981	98.2482	568	658
GCA_900059655.1	2245STDY5699076	98.2481	584	658
GCA_001152645.1	28F	98.2481	574	658
GCA_001119045.2	R34-3044	98.2479	578	658
GCA_001342895.1	6A	98.2478	582	658
GCA_012584345.1	131016	98.2477	581	658
GCA_001087445.1	SN11927	98.2477	593	658
GCA_001115045.1	type strain: N	98.2476	588	658
GCA_900019535.1	2842STDY5644074	98.2476	582	658
GCA_000251685.2	GA40563	98.2476	591	658
GCA_900061885.1	2690STDY5561772	98.2476	588	658
GCA_020139935.1	S523	98.2475	583	658
GCA_900026415.1	2842STDY5644494	98.2475	591	658
GCA_900028875.1	2842STDY5753533	98.2474	585	658
GCA_016890235.1	SP106	98.2474	599	658
GCA_001156685.2	R34-3164	98.2473	565	658
GCA_900046915.1	2842STDY5644564	98.2471	593	658
GCA_001101345.2	R34-3091	98.2471	572	658
GCA_001150965.1	S-186	98.247	530	658
GCA_001105285.2	R34-3223	98.2469	579	658
GCA_900057145.2	2245STDY5819461	98.2469	580	658
GCA_000232185.2	7286-06-01	98.2469	585	658
GCA_900039335.1	2842STDY5644030	98.2467	586	658
GCA_900022805.1	2842STDY5644440	98.2465	588	658
GCA_001163765.1	SMRU1330	98.2465	572	658
GCA_019398885.1	JJ15	98.2465	575	658
GCA_900194915.1	3063STDY5861111	98.2464	589	658
GCA_900194115.1	3063STDY5801691	98.2464	595	658
GCA_001334355.1	32A	98.2464	579	658
GCA_900028655.1	2842STDY5753689	98.2463	599	658
GCA_900050355.1	2690STDY5561825	98.2463	588	658
GCA_900033015.1	2842STDY5753697	98.2463	580	658
GCA_900029635.1	2842STDY5753433	98.2462	593	658
GCA_020139385.1	S531	98.2462	577	658
GCA_900033055.1	2842STDY5881892	98.246	590	658
GCA_900029565.1	2842STDY5753336	98.246	588	658
GCA_001146245.1	SMRU1064	98.2459	551	658
GCA_900056905.1	A29167	98.2456	585	658
GCA_019397365.1	JT37	98.2456	568	658
GCA_900017855.1	2842STDY5643753	98.2456	586	658
GCA_900693085.1	2245STDY6179186	98.2456	596	658
GCA_900035365.1	2842STDY5753125	98.2455	592	658
GCA_001088725.2	ND6135	98.2455	567	658
GCA_001154525.1	SMRU581	98.2454	570	658
GCA_019399785.1	K5	98.2453	586	658
GCA_900189905.1	UoS2180	98.2453	560	658
GCA_900031815.1	2842STDY5753225	98.2453	598	658
GCA_900058405.2	2245STDY5699063	98.2452	577	658
GCA_001344015.1	SMRU2023	98.2452	588	658
GCA_900036065.1	2842STDY5644293	98.245	593	658
GCA_900189505.1	UoS0303	98.245	579	658
GCA_900059065.1	2690STDY5561773	98.2449	592	658
GCA_001115825.2	166637	98.2449	596	658
GCA_900062815.1	2690STDY5561756	98.2449	585	658
GCA_900038005.1	2842STDY5644481	98.2447	581	658
GCA_900051525.1	2690STDY5561777	98.2447	588	658
GCA_900018545.1	2842STDY5644443	98.2446	581	658
GCA_900034355.1	2842STDY5644214	98.2446	585	658
GCA_001157665.1	SMRU2481	98.2445	613	658
GCA_001138545.1	19B	98.2444	554	658
GCA_900042855.1	2842STDY5644122	98.2444	580	658
GCA_001195405.1	SMRU1490	98.2444	568	658
GCA_900053495.2	2245STDY5609094	98.2444	586	658
GCA_907168335.1	2363STDY5509441	98.2443	597	658
GCA_001118505.2	487827	98.2443	562	658
GCA_019398785.1	JJ20	98.2442	572	658
GCA_900026055.1	2842STDY5753205	98.2441	578	658
GCA_001171725.2	153438	98.244	570	658
GCA_900064055.2	2245STDY5609099	98.2438	584	658
GCA_001144965.3	R34-3093	98.2438	579	658
GCA_900194405.1	3063STDY5801722	98.2438	591	658
GCA_001128945.1	SMRU2298	98.2438	581	658
GCA_900054765.2	2245STDY5982503	98.2437	585	658
GCA_002889615.1	SMRU632	98.2436	565	658
GCA_001093905.1	11C/1	98.2435	554	658
GCA_001160165.1	45	98.2434	576	658
GCA_900060915.1	2690STDY5561780	98.2434	586	658
GCA_900192825.1	UoS5007	98.2433	571	658
GCA_900027625.1	2842STDY5753135	98.2432	589	658
GCA_900038145.2	2245STDY5609013	98.2432	585	658
GCA_900035055.1	2842STDY5753641	98.2431	575	658
GCA_001335555.1	11A	98.2431	564	658
GCA_001337555.1	SMRU1130	98.243	579	658
GCA_900057665.1	2690STDY5561882	98.2429	589	658
GCA_900033035.1	2842STDY5753785	98.2429	587	658
GCA_900031245.1	2842STDY5753384	98.2428	595	658
GCA_900195075.1	3063STDY5801818	98.2428	594	658
GCA_900055795.1	2690STDY5561749	98.2428	589	658
GCA_900017435.1	2842STDY5644133	98.2428	599	658
GCA_900039655.2	2245STDY5608982	98.2427	584	658
GCA_900059385.1	2690STDY5561694	98.2427	588	658
GCA_021022595.1	FUS-2	98.2427	580	658
GCA_900063005.1	2690STDY5561700	98.2426	586	658
GCA_900056025.2	2245STDY5819655	98.2425	581	658
GCA_020139555.1	S825	98.2424	580	658
GCA_019399525.1	20677	98.2422	577	658
GCA_900065575.2	2245STDY5819528	98.2422	590	658
GCA_001089405.1	SMRU3102	98.2421	579	658
GCA_001091185.1	SMRU1636	98.2421	562	658
GCA_900170155.1	PMEN-24	98.2419	544	658
GCA_020140115.1	S400	98.2419	584	658
GCA_001127205.2	BR1101	98.2419	566	658
GCA_001639345.1	CCUG 7206	98.2419	585	658
GCA_019398205.1	ZY26	98.2418	564	658
GCA_900021595.1	2842STDY5643695	98.2418	579	658
GCA_900023705.1	2842STDY5644448	98.2418	613	658
GCA_006376335.1	7484	98.2417	577	658
GCA_900026215.1	2842STDY5753306	98.2416	590	658
GCA_001208085.1	SMRU1069	98.2416	571	658
GCA_001093145.2	ND6103	98.2416	578	658
GCA_001095985.2	R34-3139	98.2415	561	658
GCA_900191455.1	UoS3252	98.2414	575	658
GCA_900057425.2	2245STDY5982749	98.2414	581	658
GCA_900054195.2	2245STDY5819577	98.2413	586	658
GCA_900054085.1	2690STDY5561732	98.2412	584	658
GCA_900692695.1	2245STDY5775520	98.2412	592	658
GCA_900019495.1	2842STDY5643930	98.2412	582	658
GCA_900037135.1	2842STDY5753095	98.2412	581	658
GCA_000278785.1	2070035	98.2412	590	658
GCA_900052145.1	2245STDY5804442	98.2411	574	658
GCA_900053865.1	A31361	98.2411	621	658
GCA_001122425.1	SMRU1624	98.2411	565	658
GCA_900048795.2	2245STDY5804486	98.2411	588	658
GCA_001299895.2	R34-3100	98.2411	581	658
GCA_900056035.2	2245STDY5982786	98.241	584	658
GCA_900056055.1	2690STDY5561805	98.241	586	658
GCA_900018675.2	2245STDY5608926	98.241	573	658
GCA_900193095.1	UoS5068	98.241	563	658
GCA_000251245.2	GA02270	98.241	605	658
GCA_001144765.1	SMRU1373	98.2409	601	658
GCA_900192155.1	UoS4257	98.2409	579	658
GCA_900022815.1	2842STDY5644163	98.2409	591	658
GCA_001133805.1	SMRU605	98.2409	564	658
GCA_900030435.1	2842STDY5753803	98.2409	605	658
GCA_020139915.1	S548	98.2408	585	658
GCA_900022265.1	2842STDY5643973	98.2408	580	658
GCA_900194615.1	3063STDY5801764	98.2407	583	658
GCA_001161045.1	type strain: N	98.2406	582	658
GCA_900024825.1	2842STDY5753608	98.2405	609	658
GCA_900064605.2	2245STDY5609037	98.2405	590	658
GCA_900037225.1	2842STDY5753489	98.2404	579	658
GCA_900063255.1	2690STDY5561691	98.2404	592	658
GCA_900191135.1	UoS3160	98.2403	576	658
GCA_001137185.2	R34-3225	98.2403	578	658
GCA_900057215.1	2690STDY5561754	98.2403	581	658
GCA_001137425.2	R34-3119	98.2402	579	658
GCA_001122985.2	MD5030	98.2402	565	658
GCA_900171575.1	Hermans-449	98.2402	545	658
GCA_001173605.2	LE4084	98.2401	554	658
GCA_900056755.1	2690STDY5561919	98.2401	587	658
GCA_900047705.1	2842STDY5881864	98.2401	606	658
GCA_001125525.2	R34-3165	98.2398	580	658
GCA_900039275.1	2842STDY5643749	98.2398	583	658
GCA_900192505.1	UoS4326	98.2398	582	658
GCA_900053275.1	70C13260	98.2396	586	658
GCA_900193545.1	UoS5233	98.2396	577	658
GCA_900047575.1	2842STDY5644574	98.2396	585	658
GCA_001138745.1	SMRU1896	98.2396	565	658
GCA_001140365.2	CH2123	98.2396	575	658
GCA_900064645.2	2245STDY5819586	98.2395	603	658
GCA_900170055.1	Hermans-1353	98.2395	554	658
GCA_900025925.1	2842STDY5881833	98.2393	588	658
GCA_900027745.1	2842STDY5753679	98.2393	600	658
GCA_900049335.2	2245STDY5819621	98.2392	584	658
GCA_003990595.1	MTY473SN1411	98.239	578	658
GCA_900026385.1	2842STDY5753471	98.239	594	658
GCA_021021915.1	SXT-6	98.2389	571	658
GCA_900194635.1	3063STDY5801765	98.2389	595	658
GCA_000233025.2	GA47688	98.2389	581	658
GCA_900021565.1	2842STDY5644601	98.2388	587	658
GCA_001136705.2	R34-3204	98.2388	572	658
GCA_001141765.1	SMRU1810	98.2388	561	658
GCA_900056145.1	2690STDY5561737	98.2388	586	658
GCA_900459535.1	NCTC11888	98.2388	615	658
GCA_900044835.1	2245STDY5608936	98.2387	580	658
GCA_900026685.1	2842STDY5753658	98.2387	584	658
GCA_900039315.1	2842STDY5753361	98.2385	585	658
GCA_001091565.1	SMRU2092	98.2385	555	658
GCA_900030145.1	2842STDY5753262	98.2385	600	658
GCA_001117505.1	SMRU1776	98.2384	587	658
GCA_020139635.1	S593	98.2384	582	658
GCA_001108925.1	SMRU2152	98.2384	560	658
GCA_900052805.1	2690STDY5561913	98.2384	590	658
GCA_001164865.1	SMRU3099	98.2384	573	658
GCA_001161805.1	19F	98.2383	550	658
GCA_900063435.1	2245STDY5804457	98.2383	578	658
GCA_900189715.1	UoS2060	98.2382	574	658
GCA_001100485.2	R34-3181	98.2382	574	658
GCA_900061875.1	2690STDY5561685	98.2381	588	658
GCA_900059365.2	2245STDY5982509	98.2381	592	658
GCA_900056095.1	2690STDY5561766	98.2381	590	658
GCA_900033955.2	2245STDY5609024	98.238	582	658
GCA_900193295.1	UoS5156	98.2379	586	658
GCA_900028235.1	2842STDY5644277	98.2379	583	658
GCA_900032925.1	2842STDY5753459	98.2378	592	658
GCA_001145925.1	SMRU1035	98.2378	554	658
GCA_900057365.2	2245STDY5819478	98.2378	593	658
GCA_010604195.1	AS012754	98.2377	539	658
GCA_001165545.1	SMRU2631	98.2377	551	658
GCA_900064815.2	2245STDY5699086	98.2377	580	658
GCA_001339275.1	21	98.2377	579	658
GCA_000279085.1	2081685	98.2377	591	658
GCA_001114285.2	ND6012	98.2376	568	658
GCA_001337815.1	SMRU915	98.2374	581	658
GCA_009721265.1	pnumococcus19F	98.2374	558	658
GCA_000212535.2	GA47368	98.2373	609	658
GCA_001301395.2	PT8092	98.2373	578	658
GCA_019397245.1	18756	98.2373	575	658
GCA_900018575.1	2842STDY5881878	98.2373	591	658
GCA_900030485.1	2842STDY5643825	98.2372	580	658
GCA_001117885.1	SN35343	98.2372	556	658
GCA_001136345.2	PT8064	98.2371	536	658
GCA_001110845.1	SMRU598	98.2371	582	658
GCA_000279895.1	GA60132	98.237	588	658
GCA_019399365.1	20873	98.237	576	658
GCA_900019885.1	2842STDY5881943	98.237	585	658
GCA_900024985.2	2245STDY5609004	98.237	574	658
GCA_001124005.2	R34-3081	98.2368	583	658
GCA_019397725.1	JT16	98.2368	567	658
GCA_900057905.1	2690STDY5561856	98.2367	587	658
GCA_900029615.1	2842STDY5753383	98.2367	582	658
GCA_001100865.2	ND6051	98.2366	575	658
GCA_001202775.1	SMRU1475	98.2365	562	658
GCA_001200895.1	SMRU1535	98.2365	565	658
GCA_900052455.2	2245STDY5819600	98.2365	584	658
GCA_900692715.1	2245STDY5775545	98.2364	593	658
GCA_001148705.2	49470	98.2364	574	658
GCA_900019835.1	2842STDY5753718	98.2364	587	658
GCA_001162665.2	102720	98.2364	584	658
GCA_020139335.1	S532	98.2363	583	658
GCA_900060905.1	2690STDY5561889	98.2363	586	658
GCA_001342435.1	SMRU1561	98.2363	551	658
GCA_900051235.1	2690STDY5561713	98.2362	585	658
GCA_900051515.1	2690STDY5561797	98.2361	591	658
GCA_003493165.1	M17891	98.2361	598	658
GCA_900056115.1	2690STDY5561706	98.2361	590	658
GCA_900022325.1	2842STDY5644171	98.236	596	658
GCA_019038975.1	SSP45	98.2359	578	658
GCA_001151385.1	type strain: N	98.2359	597	658
GCA_900047845.1	2842STDY5753428	98.2357	602	658
GCA_900193605.1	UoS5259	98.2356	589	658
GCA_900051175.2	2245STDY5819496	98.2356	585	658
GCA_900056065.1	2690STDY5561663	98.2356	586	658
GCA_020140515.1	PP15	98.2356	600	658
GCA_900052445.2	2245STDY5819499	98.2355	581	658
GCA_900059015.1	2690STDY5561912	98.2355	588	658
GCA_900053775.1	2690STDY5561782	98.2355	587	658
GCA_001152545.1	SMRU1486	98.2355	580	658
GCA_900061155.2	2245STDY5609136	98.2355	614	658
GCA_001111985.1	9V	98.2354	576	658
GCA_900063515.1	2690STDY5561761	98.2354	586	658
GCA_900052425.1	2245STDY5804537	98.2354	585	658
GCA_900060115.1	2690STDY5561723	98.2354	584	658
GCA_001170785.1	SMRU920	98.2353	587	658
GCA_019446475.1	43_32	98.2353	572	658
GCA_900046595.1	2842STDY5643657	98.2353	581	658
GCA_000251985.2	8190-05-01	98.2353	579	658
GCA_900039375.1	2842STDY5753628	98.2353	585	658
GCA_900063535.1	2690STDY5561768	98.2353	589	658
GCA_001128505.1	09B09045	98.2352	543	658
GCA_000251825.2	GA47461	98.2352	593	658
GCA_900026305.1	2842STDY5753416	98.2352	585	658
GCA_001132025.1	33B	98.2351	576	658
GCA_900023525.1	2842STDY5644082	98.2351	584	658
GCA_001117385.2	ND6141	98.2351	560	658
GCA_001158925.1	SMRU196	98.2351	578	658
GCA_900065555.1	2245STDY5804515	98.235	580	658
GCA_900692915.1	2245STDY6093044	98.235	610	658
GCA_900022855.1	2842STDY5753110	98.2349	582	658
GCA_900064975.1	2690STDY5561680	98.2349	587	658
GCA_900056465.1	2690STDY5561832	98.2349	588	658
GCA_000232605.2	GA13856	98.2349	597	658
GCA_900031335.1	2842STDY5753669	98.2349	581	658
GCA_001101965.2	CH2075	98.2348	575	658
GCA_001089265.1	2022-04-14	98.2348	548	658
GCA_900027805.1	2842STDY5753806	98.2348	587	658
GCA_001205725.1	SMRU677	98.2348	588	658
GCA_004331935.1	521	98.2348	593	658
GCA_020140465.1	PP2	98.2347	567	658
GCA_900025085.1	2842STDY5644656	98.2347	588	658
GCA_900049515.2	2245STDY5804539	98.2344	597	658
GCA_900056075.1	2690STDY5561736	98.2344	586	658
GCA_021022275.1	LNZ-8	98.2344	573	658
GCA_900031235.1	2842STDY5753377	98.2342	582	658
GCA_900042945.1	2842STDY5753164	98.2341	588	658
GCA_900051505.1	2690STDY5561902	98.2341	582	658
GCA_900047715.1	2842STDY5881903	98.2341	592	658
GCA_001339935.1	SMRU686	98.2341	572	658
GCA_900030805.1	2842STDY5753772	98.234	581	658
GCA_900056085.1	2690STDY5561844	98.234	587	658
GCA_900035615.1	2245STDY5608992	98.2339	590	658
GCA_019454385.1	R36A	98.2339	586	658
GCA_900046565.1	2842STDY5644648	98.2339	605	658
GCA_900459895.1	NCTC11898	98.2339	591	658
GCA_900056125.1	2690STDY5561939	98.2339	587	658
GCA_001335275.1	19F	98.2339	574	658
GCA_001346315.1	SMRU2766	98.2339	592	658
GCA_001860705.1	SP30	98.2339	567	658
GCA_900049605.1	2690STDY5561752	98.2338	584	658
GCA_001173425.1	SMRU1236	98.2338	583	658
GCA_003494465.1	M17870	98.2338	587	658
GCA_900026085.1	2842STDY5753215	98.2337	583	658
GCA_001344235.1	SMRU1922	98.2337	561	658
GCA_001125505.1	8	98.2336	568	658
GCA_900054965.2	2245STDY5699104	98.2336	579	658
GCA_900051445.2	2245STDY5804481	98.2335	584	658
GCA_000252045.2	7533-05-01	98.2335	586	658
GCA_900049935.1	2690STDY5561734	98.2335	586	658
GCA_900059885.1	2690STDY5561833	98.2335	594	658
GCA_001150185.1	SMRU263	98.2334	586	658
GCA_900065695.1	2690STDY5561671	98.2334	589	658
GCA_001095265.1	SMRU2345	98.2333	563	658
GCA_021021925.1	SXT-7	98.2332	578	658
GCA_001164025.1	SMRU2895	98.233	583	658
GCA_900475515.1	NCTC13276	98.233	586	658
GCA_900190655.1	UoS2354	98.2329	568	658
GCA_001566275.1	BR1076	98.2329	595	658
GCA_900030555.1	2842STDY5644295	98.2328	592	658
GCA_900049555.2	2245STDY5819584	98.2328	582	658
GCA_001125705.1	SMRU1506	98.2327	565	658
GCA_900022895.1	2842STDY5881891	98.2326	595	658
GCA_900693075.1	569492b0-41bd-11e5-998e-3c4a9275d6c6	98.2325	607	658
GCA_900059835.1	2245STDY5804476	98.2324	583	658
GCA_002889915.1	SMRU1013	98.2322	573	658
GCA_001124085.1	15C	98.2321	560	658
GCA_001086065.1	SMRU2285	98.2321	560	658
GCA_001135725.1	SMRU3085	98.2321	551	658
GCA_001131725.2	BR1029	98.2321	579	658
GCA_001089705.1	SMRU2532	98.232	599	658
GCA_900171595.1	Hermans-1632	98.232	538	658
GCA_900049745.1	A32279	98.2319	585	658
GCA_001101285.1	type strain: N	98.2317	608	658
GCA_015840115.1	563	98.2316	598	658
GCA_900049485.2	2245STDY5699059	98.2315	583	658
GCA_019398585.1	ZY07	98.2315	574	658
GCA_900036135.1	2842STDY5753749	98.2315	583	658
GCA_900025965.1	2842STDY5881942	98.2314	580	658
GCA_001125425.2	R34-3062	98.2314	568	658
GCA_900058935.2	2245STDY5699048	98.2312	572	658
GCA_900060055.2	2245STDY5819497	98.2312	586	658
GCA_000334555.1	PCS8203	98.2311	589	658
GCA_900037005.2	2245STDY5608939	98.2311	572	658
GCA_001148445.2	CH2108	98.231	571	658
GCA_001094705.1	SMRU2128	98.231	574	658
GCA_900019545.1	2842STDY5644120	98.2309	583	658
GCA_000252085.2	EU-NP02	98.2309	597	658
GCA_900171495.1	Hermans-60	98.2309	550	658
GCA_900194835.1	3063STDY5801783	98.2308	589	658
GCA_001604775.1	9	98.2308	584	658
GCA_900042895.1	2842STDY5644294	98.2307	578	658
GCA_001896085.1	SP64	98.2307	586	658
GCA_001263055.1	Case B non-serotyeable	98.2307	589	658
GCA_001164085.1	SMRU1703	98.2307	582	658
GCA_900057375.2	2245STDY5819583	98.2305	575	658
GCA_900023375.1	2842STDY5643875	98.2304	576	658
GCA_001132505.1	SMRU2651	98.2303	563	658
GCA_900051495.1	2690STDY5561880	98.2302	588	658
GCA_900054725.2	2245STDY5699058	98.2302	581	658
GCA_900055095.1	2690STDY5561843	98.2302	589	658
GCA_900029935.1	2842STDY5643653	98.2302	585	658
GCA_900193795.1	3063STDY5801667	98.2301	580	658
GCA_001161585.1	SMRU859	98.23	544	658
GCA_019397965.1	JT02	98.23	571	658
GCA_001145705.1	SMRU1113	98.2299	572	658
GCA_900051245.1	2690STDY5561716	98.2299	591	658
GCA_900054025.2	2245STDY5804489	98.2299	580	658
GCA_900061205.2	2245STDY5699163	98.2299	595	658
GCA_001121525.2	NP7029	98.2299	574	658
GCA_900190385.1	UoS2351	98.2299	570	658
GCA_001154505.1	SMRU1996	98.2298	568	658
GCA_900055675.2	2245STDY5699114	98.2297	579	658
GCA_001344895.1	SMRU2105	98.2297	546	658
GCA_012584375.1	210415	98.2297	585	658
GCA_900065865.1	73D36881	98.2297	560	658
GCA_001156505.1	SMRU1136	98.2296	553	658
GCA_900030385.1	2842STDY5753751	98.2296	585	658
GCA_001168225.1	09B04807	98.2296	571	658
GCA_900052785.1	2690STDY5561842	98.2296	587	658
GCA_001326415.1	2022-02-14	98.2295	569	658
GCA_900053005.2	2245STDY5804491	98.2295	589	658
GCA_001326395.1	23A/2	98.2295	553	658
GCA_900056155.1	2690STDY5561827	98.2293	592	658
GCA_900023855.1	2842STDY5644513	98.2292	594	658
GCA_900088815.1	20007	98.2292	579	658
GCA_900192665.1	UoS4371	98.2291	580	658
GCA_001109765.1	SMRU1104	98.2291	591	658
GCA_001339915.1	SMRU646	98.2291	566	658
GCA_900036455.1	2245STDY5608960	98.229	583	658
GCA_900059635.2	2245STDY5609163	98.229	578	658
GCA_900029765.1	2842STDY5753805	98.229	584	658
GCA_001105305.1	SMRU2973	98.229	593	658
GCA_900021825.1	2842STDY5753443	98.229	608	658
GCA_900017865.1	2842STDY5643750	98.2289	583	658
GCA_900192225.1	UoS4246	98.2289	573	658
GCA_003490505.1	M16057	98.2289	603	658
GCA_001345575.1	SMRU2341	98.2287	577	658
GCA_001100745.1	SMRU1131	98.2287	592	658
GCA_900057125.2	2245STDY5699110	98.2286	591	658
GCA_900061335.1	2690STDY5561701	98.2286	591	658
GCA_900022835.1	2842STDY5644246	98.2286	582	658
GCA_001104025.2	GL3061	98.2286	570	658
GCA_900063425.2	2245STDY5699099	98.2286	575	658
GCA_900056815.1	2690STDY5561725	98.2286	587	658
GCA_900059055.1	2690STDY5561921	98.2285	593	658
GCA_900059875.1	2690STDY5561709	98.2285	585	658
GCA_019398225.1	ZY24	98.2284	576	658
GCA_900060895.2	2245STDY5982519	98.2284	582	658
GCA_000196595.1	TCH8431/19A	98.2284	593	658
GCA_900459835.1	NCTC11900	98.2283	596	658
GCA_001169965.2	R34-3025	98.2283	567	658
GCA_900050755.1	2690STDY5561888	98.2282	590	658
GCA_900021005.1	2842STDY5753617	98.2282	589	658
GCA_900034405.1	2842STDY5753314	98.2282	594	658
GCA_900038705.1	2245STDY5609027	98.2282	597	658
GCA_900022205.1	2842STDY5643763	98.2281	595	658
GCA_900059305.2	2245STDY5804536	98.2281	582	658
GCA_001093865.1	19A	98.2281	588	658
GCA_001113085.1	SMRU664	98.2281	569	658
GCA_900036965.2	2245STDY5608908	98.2281	592	658
GCA_900054745.1	2245STDY5804506	98.228	581	658
GCA_001140085.1	SMRU2247	98.228	553	658
GCA_001326455.1	2022-03-14	98.228	575	658
GCA_001089785.1	SMRU3066	98.228	573	658
GCA_019398025.1	ZY35	98.2279	566	658
GCA_019398065.1	ZY33	98.2278	570	658
GCA_900044125.2	2245STDY5608993	98.2278	583	658
GCA_001909715.1	MMC_B07	98.2278	557	658
GCA_001084925.1	SMRU1980	98.2277	560	658
GCA_900194795.1	3063STDY5801779	98.2277	600	658
GCA_900190585.1	UoS2325	98.2277	570	658
GCA_900049055.2	2245STDY5819507	98.2277	594	658
GCA_900064655.2	2245STDY5982754	98.2276	597	658
GCA_900189585.1	UoS0317	98.2276	588	658
GCA_900056455.1	2690STDY5561916	98.2276	589	658
GCA_900059405.1	2690STDY5561720	98.2276	589	658
GCA_001126565.1	SMRU2826	98.2275	570	658
GCA_900032865.1	2842STDY5753145	98.2275	586	658
GCA_900192555.1	UoS4339	98.2274	577	658
GCA_900476465.1	4041STDY6836170	98.2274	605	658
GCA_001119205.1	SMRU1914	98.2273	550	658
GCA_000170155.1	SP23-BS72	98.2273	595	658
GCA_001102225.1	SMRU1890	98.2273	560	658
GCA_001112025.1	29	98.2272	578	658
GCA_900065535.1	2245STDY5804429	98.2271	582	658
GCA_002093345.1	ABC010002074	98.2271	583	658
GCA_900063985.1	2690STDY5561852	98.227	594	658
GCA_900027765.1	2842STDY5753707	98.2269	581	658
GCA_900063235.1	2690STDY5561808	98.2269	593	658
GCA_001346635.1	SMRU2678	98.2268	563	658
GCA_001098145.1	SMRU3094	98.2268	593	658
GCA_001335695.1	SMRU243	98.2268	591	658
GCA_900051465.2	2245STDY5982515	98.2268	580	658
GCA_900043195.1	2842STDY5753699	98.2267	586	658
GCA_001084445.1	28F	98.2267	549	658
GCA_900033435.1	2842STDY5644609	98.2266	590	658
GCA_900052485.2	2245STDY5982740	98.2265	581	658
GCA_001112785.1	SN23563	98.2265	558	658
GCA_900026475.1	2842STDY5643911	98.2264	596	658
GCA_900065615.2	2245STDY5982582	98.2263	575	658
GCA_900062035.1	2690STDY5561735	98.2263	589	658
GCA_000278945.1	2061376	98.2262	583	658
GCA_010604175.1	AS012751	98.2262	556	658
GCA_900057445.1	2690STDY5561865	98.2261	589	658
GCA_900054895.1	59C10281	98.2261	590	658
GCA_001133825.1	SMRU2676	98.226	576	658
GCA_900052995.1	2245STDY5804482	98.226	576	658
GCA_019931265.1	SSP46	98.2259	568	658
GCA_900063975.1	2690STDY5561886	98.2259	591	658
GCA_900017175.1	2842STDY5643910	98.2259	588	658
GCA_001140865.1	SMRU1652	98.2259	583	658
GCA_001099545.1	SMRU2718	98.2259	593	658
GCA_900020895.1	2842STDY5753328	98.2259	605	658
GCA_900027205.1	2842STDY5881826	98.2258	585	658
GCA_001088985.2	R34-3170	98.2258	584	658
GCA_001343215.1	SMRU2239	98.2257	580	658
GCA_900054525.1	2690STDY5561707	98.2257	586	658
GCA_900030595.1	2842STDY5753136	98.2257	584	658
GCA_001130225.1	SMRU2965	98.2257	563	658
GCA_900054505.2	2245STDY5699040	98.2256	580	658
GCA_900022245.1	2842STDY5643905	98.2255	568	658
GCA_001119365.3	CH2029	98.2254	589	658
GCA_900031535.1	2842STDY5753728	98.2254	587	658
GCA_001156645.2	ND6110	98.2254	569	658
GCA_022069325.1	TVO_1901945	98.2254	586	658
GCA_001133865.2	ND6153	98.2254	554	658
GCA_001098705.1	SMRU925	98.2253	550	658
GCA_900055845.1	2690STDY5561824	98.2252	588	658
GCA_900028295.1	2842STDY5753188	98.2252	586	658
GCA_900061965.2	2245STDY5804518	98.2251	591	658
GCA_900055985.2	2245STDY5804470	98.2251	590	658
GCA_900193475.1	UoS5218	98.2251	570	658
GCA_900061175.2	2245STDY5699094	98.2251	579	658
GCA_001343395.1	SMRU2223	98.225	588	658
GCA_900042935.1	2842STDY5753123	98.225	597	658
GCA_001174005.1	SMRU1988	98.225	561	658
GCA_001164785.1	SMRU2506	98.2249	570	658
GCA_900062965.1	2690STDY5561917	98.2249	592	658
GCA_019398525.1	ZY08	98.2249	590	658
GCA_900034465.1	2842STDY5753675	98.2248	597	658
GCA_900061865.1	2690STDY5561739	98.2247	591	658
GCA_900054075.1	2690STDY5561918	98.2247	591	658
GCA_001338315.1	SMRU1103	98.2246	556	658
GCA_900023085.1	2842STDY5753431	98.2246	600	658
GCA_019398905.1	JJ14	98.2246	571	658
GCA_001339975.1	SMRU783	98.2246	585	658
GCA_900021755.1	2842STDY5753158	98.2246	589	658
GCA_001137785.1	SMRU1878	98.2245	581	658
GCA_001111285.1	SMRU2875	98.2244	571	658
GCA_900043865.2	2245STDY5609015	98.2244	591	658
GCA_900019815.1	2842STDY5753589	98.2244	588	658
GCA_001095365.1	SMRU3144	98.2244	610	658
GCA_001095385.1	SMRU969	98.2244	557	658
GCA_900034445.1	2842STDY5753642	98.2243	580	658
GCA_900036685.1	2842STDY5881871	98.2242	600	658
GCA_000232125.2	GA49138	98.2242	579	658
GCA_015839415.1	525	98.2242	597	658
GCA_900692585.1	2245STDY5562369	98.2242	604	658
GCA_900192975.1	UoS5033	98.2242	575	658
GCA_020139715.1	S576	98.2241	584	658
GCA_001121345.2	R34-3033	98.2241	568	658
GCA_021022535.1	FUS-7	98.224	567	658
GCA_001203035.1	SMRU779	98.2239	575	658
GCA_001403835.1	SMRU1030	98.2239	571	658
GCA_002249695.1	K2527	98.2238	586	658
GCA_001860625.1	SP194	98.2238	565	658
GCA_900459555.1	NCTC10319	98.2237	590	658
GCA_900193395.1	UoS5203	98.2237	584	658
GCA_001174125.2	LE4150	98.2237	589	658
GCA_900030525.1	2842STDY5644201	98.2237	581	658
GCA_001301615.2	NP7122	98.2237	548	658
GCA_005780045.1	VB15252	98.2236	574	658
GCA_900057205.1	2690STDY5561887	98.2236	588	658
GCA_001129925.1	SMRU1843	98.2236	556	658
GCA_900193335.1	UoS5166	98.2236	572	658
GCA_900051645.1	B16728	98.2235	587	658
GCA_900060105.1	2690STDY5561745	98.2235	589	658
GCA_900053955.2	2245STDY5609054	98.2233	585	658
GCA_011694695.1	PZ900701590	98.2233	591	658
GCA_900192595.1	UoS4362	98.2232	588	658
GCA_001100845.1	SMRU3088	98.2232	574	658
GCA_900048115.2	2245STDY5609001	98.2232	584	658
GCA_008423535.1	VB178	98.2231	577	658
GCA_900043825.2	2245STDY5608990	98.2231	587	658
GCA_900057655.2	2245STDY5819574	98.2231	601	658
GCA_001191835.1	SMRU1557	98.2231	576	658
GCA_900057915.1	2690STDY5561884	98.223	587	658
GCA_900476475.1	4041STDY6583227	98.2229	604	658
GCA_900064945.2	2245STDY5982756	98.2229	586	658
GCA_001156045.1	SMRU2680	98.2228	552	658
GCA_000251925.2	GA47794	98.2228	598	658
GCA_001125645.1	SMRU701	98.2228	564	658
GCA_900191375.1	UoS3240	98.2227	585	658
GCA_001094685.1	SMRU1339	98.2227	564	658
GCA_900024305.1	2842STDY5881928	98.2227	590	658
GCA_019446755.1	15_24	98.2227	557	658
GCA_000279125.1	2082239	98.2225	597	658
GCA_002081435.1	SPN_04	98.2224	558	658
GCA_019398415.1	ZY16	98.2224	570	658
GCA_900056325.2	2245STDY5609141	98.2222	588	658
GCA_900061145.2	2245STDY5609073	98.2222	583	658
GCA_900030585.1	2842STDY5644339	98.2222	575	658
GCA_900017455.1	2842STDY5753638	98.2222	583	658
GCA_001115445.2	R34-3098	98.2221	563	658
GCA_001205455.1	SMRU1715	98.222	571	658
GCA_001083385.1	SMRU2561	98.2219	576	658
GCA_001326535.1	2022-02-02	98.2219	561	658
GCA_900053015.2	2245STDY5804492	98.2219	580	658
GCA_900025975.1	2842STDY5753161	98.2218	587	658
GCA_001300695.2	R34-3226	98.2218	584	658
GCA_001109785.1	19F	98.2218	569	658
GCA_900057875.2	2245STDY5819520	98.2218	583	658
GCA_001340695.1	SMRU1401	98.2217	567	658
GCA_900057395.2	2245STDY5982508	98.2216	598	658
GCA_001719945.1	18839-19A	98.2216	577	658
GCA_001111245.2	R34-3155	98.2216	586	658
GCA_900065365.1	2690STDY5561670	98.2216	591	658
GCA_900795115.1	2245STDY5775553	98.2216	613	658
GCA_907168325.1	2363STDY5509305	98.2216	598	658
GCA_900024845.1	2842STDY5753651	98.2215	584	658
GCA_900017025.1	2842STDY5753821	98.2215	580	658
GCA_900018555.1	2842STDY5753719	98.2214	583	658
GCA_001111125.1	35F	98.2214	570	658
GCA_900024895.1	2842STDY5643954	98.2214	589	658
GCA_900057115.2	2245STDY5699107	98.2213	582	658
GCA_019457155.1	SLA834	98.2212	579	658
GCA_900031745.1	2842STDY5643893	98.2212	595	658
GCA_900046665.1	2842STDY5643832	98.221	596	658
GCA_000468275.1	B605	98.221	584	658
GCA_900029695.1	2842STDY5753545	98.221	585	658
GCA_019398565.1	ZY09	98.2209	579	658
GCA_900192755.1	UoS4385	98.2209	567	658
GCA_900051185.2	2245STDY5819509	98.2208	592	658
GCA_001155885.1	SMRU2288	98.2208	571	658
GCA_900061315.1	2690STDY5561823	98.2207	587	658
GCA_001197255.1	SMRU801	98.2207	568	658
GCA_900060615.1	2690STDY5561769	98.2206	591	658
GCA_001301035.2	PT8040	98.2206	535	658
GCA_001174605.2	R34-3180	98.2206	555	658
GCA_001173545.1	SMRU2137	98.2206	570	658
GCA_001173065.1	SMRU1534	98.2205	574	658
GCA_019915285.1	SCAID PHRX1-2021	98.2205	589	658
GCA_020139535.1	S846	98.2205	578	658
GCA_900193145.1	UoS5110	98.2205	568	658
GCA_900171145.1	Hermans-435	98.2204	566	658
GCA_001585595.1	TX640	98.2202	578	658
GCA_900022995.1	2842STDY5753323	98.2202	596	658
GCA_900031835.1	2842STDY5753236	98.2201	603	658
GCA_900056995.1	2245STDY5804475	98.2201	582	658
GCA_001091805.1	18F/1	98.2201	572	658
GCA_900189565.1	UoS0311	98.2201	567	658
GCA_900065485.2	2245STDY5609143	98.2201	602	658
GCA_001145885.1	SMRU984	98.22	553	658
GCA_001329375.1	LMG25	98.2199	566	658
GCA_900020915.1	2842STDY5753364	98.2199	592	658
GCA_000232265.2	GA49447	98.2199	612	658
GCA_900191435.1	UoS3249	98.2199	582	658
GCA_900033875.1	2245STDY5608967	98.2198	589	658
GCA_001102365.2	CH2124	98.2198	572	658
GCA_001326495.1	17F/3	98.2198	560	658
GCA_001909905.1	MMC_A06	98.2198	560	658
GCA_900036175.1	2842STDY5643847	98.2198	586	658
GCA_001098445.2	GL3040	98.2197	569	658
GCA_021022315.1	LNZ-6	98.2197	573	658
GCA_000251765.2	GA44386	98.2195	610	658
GCA_002889875.1	SMRU1015	98.2195	545	658
GCA_900030275.1	2842STDY5753517	98.2194	594	658
GCA_001150245.1	SMRU1422	98.2194	589	658
GCA_001340615.1	SMRU1541	98.2193	563	658
GCA_900060305.1	2690STDY5561879	98.2193	591	658
GCA_001149805.1	SMRU2475	98.2192	565	658
GCA_900065635.1	2245STDY5982758	98.2192	593	658
GCA_001131085.2	R34-3143	98.2191	573	658
GCA_001172185.1	SMRU2221	98.219	583	658
GCA_900016985.1	2842STDY5643784	98.219	597	658
GCA_900053285.1	D28166	98.219	585	658
GCA_900044805.2	2245STDY5608909	98.219	575	658
GCA_900053855.1	B13048	98.2189	593	658
GCA_900025285.1	2842STDY5753258	98.2189	610	658
GCA_001128045.1	SMRU2206	98.2189	577	658
GCA_900019615.1	2842STDY5753109	98.2189	587	658
GCA_001165465.1	type strain: N	98.2189	604	658
GCA_001172685.1	SMRU2368	98.2188	573	658
GCA_001339235.1	SMRU731	98.2188	555	658
GCA_008253725.1	R6CIB17	98.2188	587	658
GCA_001104225.1	SMRU1165	98.2187	594	658
GCA_900057935.1	2690STDY5561839	98.2186	591	658
GCA_001337335.1	SMRU713	98.2186	584	658
GCA_900033965.2	2245STDY5609025	98.2186	580	658
GCA_900025415.1	2842STDY5753799	98.2186	590	658
GCA_900034105.1	2842STDY5753326	98.2185	584	658
GCA_001124345.1	SMRU1828	98.2185	593	658
GCA_900170665.1	Hermans-907	98.2185	544	658
GCA_900047145.2	2245STDY5608942	98.2185	580	658
GCA_900190355.1	UoS2255	98.2185	601	658
GCA_900194675.1	3063STDY5801772	98.2184	587	658
GCA_900049595.1	2690STDY5561718	98.2184	589	658
GCA_900193185.1	UoS5121	98.2184	591	658
GCA_900024595.1	2842STDY5644038	98.2184	592	658
GCA_900058675.1	2690STDY5561692	98.2184	587	658
GCA_900189665.1	UoS2006	98.2183	576	658
GCA_019398185.1	ZY27	98.2183	572	658
GCA_001168665.2	CH2083	98.2182	559	658
GCA_001130885.1	SMRU1837	98.2181	554	658
GCA_900058455.1	2690STDY5561915	98.2181	591	658
GCA_012911685.1	BS7435F	98.2181	593	658
GCA_001342375.1	SMRU1680	98.218	586	658
GCA_001140785.1	SMRU1634	98.218	586	658
GCA_020139895.1	S547	98.218	580	658
GCA_900055785.1	2690STDY5561786	98.218	588	658
GCA_001719815.1	16599-15A	98.2179	577	658
GCA_900030415.1	2842STDY5753792	98.2179	589	658
GCA_001124765.2	503574	98.2179	556	658
GCA_001167625.1	SMRU2556	98.2178	580	658
GCA_001124165.2	LE4118	98.2178	566	658
GCA_001132585.1	19B	98.2178	582	658
GCA_900051925.1	2690STDY5561702	98.2178	587	658
GCA_001301815.2	NP7095	98.2177	575	658
GCA_900049925.1	2690STDY5561822	98.2177	585	658
GCA_001133945.1	SMRU923	98.2176	559	658
GCA_900038665.1	2842STDY5753633	98.2176	582	658
GCA_000007045.1	R6	98.2176	587	658
GCA_001339295.1	SMRU1083	98.2176	556	658
GCA_001300635.2	481643	98.2176	556	658
GCA_900023915.1	2842STDY5643949	98.2176	600	658
GCA_900053105.1	2690STDY5561784	98.2175	589	658
GCA_001329575.1	SPN4488	98.2175	583	658
GCA_001162545.1	18C	98.2174	575	658
GCA_001141485.2	R34-3040	98.2174	586	658
GCA_001149545.1	SMRU3054	98.2174	567	658
GCA_001342475.1	SMRU1369	98.2173	560	658
GCA_001114145.2	LE4020	98.2172	575	658
GCA_900058215.1	2690STDY5561672	98.2172	589	658
GCA_900056045.1	2690STDY5561776	98.2172	589	658
GCA_001346555.1	SMRU2761	98.2172	559	658
GCA_001300455.2	R34-3167	98.2172	569	658
GCA_001142025.1	SMRU2533	98.2171	573	658
GCA_900057195.1	2690STDY5561911	98.2171	588	658
GCA_900050765.1	2690STDY5561834	98.217	590	658
GCA_001131025.1	SMRU1756	98.217	588	658
GCA_001697085.1	37502	98.217	590	658
GCA_001334955.1	SMRU248	98.217	591	658
GCA_001156925.1	10A	98.217	568	658
GCA_900036225.1	2842STDY5881940	98.2169	587	658
GCA_900063225.1	2690STDY5561923	98.2169	589	658
GCA_001139365.2	R34-3027	98.2169	583	658
GCA_001348395.1	19F	98.2169	570	658
GCA_900020795.1	2842STDY5753100	98.2169	589	658
GCA_900194335.1	3063STDY5801714	98.2168	581	658
GCA_001108065.1	SMRU1308	98.2168	583	658
GCA_000279575.1	GA17301	98.2168	610	658
GCA_001121725.1	SMRU2204	98.2168	567	658
GCA_900036675.1	2842STDY5753794	98.2167	607	658
GCA_001344255.1	SMRU1777	98.2165	569	658
GCA_900171325.1	Hermans-805	98.2164	548	658
GCA_002889595.1	SMRU633	98.2164	580	658
GCA_016878905.1	Sp880	98.2163	586	658
GCA_001112105.1	SMRU2464	98.2163	584	658
GCA_001121505.1	SMRU1904	98.2163	566	658
GCA_001088905.1	SMRU3106	98.2163	570	658
GCA_001132405.1	SMRU2339	98.2162	579	658
GCA_900191475.1	UoS3258	98.2162	589	658
GCA_001152485.1	SMRU1405	98.2162	574	658
GCA_001341055.1	SMRU1691	98.2162	577	658
GCA_000278885.1	2070531	98.2162	603	658
GCA_001087505.2	NP7017	98.216	564	658
GCA_900049915.1	2690STDY5561804	98.216	591	658
GCA_900061265.1	2690STDY5561747	98.216	590	658
GCA_001147385.1	SMRU3035	98.216	575	658
GCA_001130325.1	19B	98.216	580	658
GCA_019399635.1	L3	98.2159	577	658
GCA_001585515.1	AK134	98.2159	529	658
GCA_900022295.1	2842STDY5644396	98.2159	586	658
GCA_900036205.1	2842STDY5753768	98.2159	587	658
GCA_900051395.2	2245STDY5609135	98.2157	583	658
GCA_001102085.1	19F	98.2157	557	658
GCA_900054955.2	2245STDY5609148	98.2157	578	658
GCA_900021185.1	2842STDY5644511	98.2157	582	658
GCA_001147225.1	SMRU2485	98.2156	567	658
GCA_900060315.1	2690STDY5561774	98.2156	591	658
GCA_001130105.2	GL3050	98.2155	578	658
GCA_002529495.1	CMC331	98.2155	577	658
GCA_003494385.1	M17888	98.2154	596	658
GCA_001344115.1	SMRU2166	98.2154	569	658
GCA_900195105.1	3063STDY5801815	98.2154	589	658
GCA_900052975.2	2245STDY5699083	98.2154	579	658
GCA_001115425.1	SMRU1660	98.2154	564	658
GCA_900052815.1	2690STDY5561669	98.2154	593	658
GCA_900020955.1	2842STDY5753484	98.2153	597	658
GCA_900023345.1	2842STDY5643865	98.2153	603	658
GCA_900058175.2	2245STDY5819479	98.2153	584	658
GCA_900026355.1	2842STDY5753456	98.2153	587	658
GCA_900064965.1	2690STDY5561775	98.2153	587	658
GCA_001201675.1	SMRU1529	98.2153	575	658
GCA_900057975.1	2690STDY5561758	98.2152	589	658
GCA_001335715.1	15B	98.2152	560	658
GCA_900021085.1	2842STDY5881827	98.2152	585	658
GCA_900059705.2	2245STDY5982747	98.2151	594	658
GCA_001094805.1	SMRU2216	98.2151	560	658
GCA_019399105.1	JJ03	98.2151	594	658
GCA_900063505.1	2690STDY5561858	98.2151	587	658
GCA_900055065.1	2690STDY5561763	98.2151	589	658
GCA_001174305.1	SMRU254	98.215	579	658
GCA_001143325.1	SMRU2323	98.215	581	658
GCA_900062185.1	2690STDY5561850	98.215	589	658
GCA_900057005.2	2245STDY5819511	98.215	588	658
GCA_001171925.2	223832	98.215	576	658
GCA_001585505.1	AK133	98.2149	551	658
GCA_900020765.1	2842STDY5644194	98.2149	586	658
GCA_001343115.1	SMRU1331	98.2149	577	658
GCA_001111465.1	SMRU1538	98.2147	565	658
GCA_001129825.1	SMRU3086	98.2147	571	658
GCA_001088945.1	SMRU1809	98.2146	570	658
GCA_900024755.1	2842STDY5753213	98.2146	590	658
GCA_001909215.1	MMC_E03	98.2145	525	658
GCA_900056015.1	2245STDY5804510	98.2145	581	658
GCA_900195055.1	3063STDY5801806	98.2145	593	658
GCA_900029665.1	2842STDY5753488	98.2145	575	658
GCA_001169925.1	15C	98.2144	569	658
GCA_001192315.1	SMRU882	98.2144	571	658
GCA_900191165.1	UoS3165	98.2143	578	658
GCA_900195005.1	3063STDY5801799	98.2143	576	658
GCA_900018875.1	2842STDY5643652	98.2143	594	658
GCA_000233185.2	5185-06-01	98.2143	586	658
GCA_900030255.1	2842STDY5753457	98.2142	599	658
GCA_900043045.1	2842STDY5753319	98.2142	599	658
GCA_900021865.1	2842STDY5753528	98.2141	592	658
GCA_001194665.1	SMRU728	98.2141	572	658
GCA_900028905.1	2842STDY5753555	98.2141	592	658
GCA_900056395.2	2245STDY5819576	98.2141	587	658
GCA_001084545.2	SMRU2650	98.214	566	658
GCA_001119645.1	SMRU2897	98.214	564	658
GCA_900050375.1	2690STDY5561750	98.2139	587	658
GCA_001167645.2	379678	98.2139	564	658
GCA_900054235.2	2245STDY5982765	98.2139	590	658
GCA_001097245.1	SMRU3098	98.2139	571	658
GCA_900024235.1	2842STDY5753727	98.2138	599	658
GCA_001347655.1	SMRU3105	98.2138	578	658
GCA_900019865.1	2842STDY5753767	98.2138	587	658
GCA_900057405.2	2245STDY5982510	98.2138	574	658
GCA_900064825.2	2245STDY5699088	98.2138	588	658
GCA_001347315.1	SMRU3136	98.2138	584	658
GCA_900055565.1	D33275	98.2138	596	658
GCA_900024785.1	2842STDY5753450	98.2137	581	658
GCA_019399165.1	JJ01	98.2136	572	658
GCA_001206855.1	SMRU793	98.2135	584	658
GCA_001141305.1	SMRU3116	98.2134	555	658
GCA_900025845.1	2842STDY5644114	98.2133	591	658
GCA_001152065.1	6A	98.2133	561	658
GCA_900047645.1	2842STDY5643856	98.2133	598	658
GCA_000278865.1	2070425	98.2132	596	658
GCA_001087485.1	SMRU2420	98.2132	558	658
GCA_900021895.1	2842STDY5753657	98.2131	596	658
GCA_001193675.1	SMRU1526	98.2131	578	658
GCA_900190965.1	UoS3077	98.213	569	658
GCA_019398085.1	ZY32	98.213	572	658
GCA_900044075.1	2842STDY5644612	98.213	593	658
GCA_900049025.2	2245STDY5804521	98.2129	591	658
GCA_001096605.1	SMRU1970	98.2129	573	658
GCA_900060815.2	2245STDY5609152	98.2128	583	658
GCA_001105905.2	335574	98.2128	574	658
GCA_001326575.1	12F/3	98.2127	573	658
GCA_900022155.1	2842STDY5643721	98.2127	589	658
GCA_001165265.1	SMRU2125	98.2127	569	658
GCA_019398725.1	JJ26	98.2125	588	658
GCA_900618125.1	NCTC11032	98.2125	593	658
GCA_900058095.1	62D30974	98.2125	595	658
GCA_900189165.1	UoS0218	98.2124	565	658
GCA_900062955.1	2690STDY5561848	98.2124	590	658
GCA_900060265.2	2245STDY5819587	98.2124	586	658
GCA_001347975.1	SMRU2890	98.2124	581	658
GCA_900193595.1	UoS5248	98.2124	584	658
GCA_001154405.1	35F	98.2123	571	658
GCA_001101705.1	SMRU2945	98.2123	558	658
GCA_900060595.1	2690STDY5561860	98.2123	590	658
GCA_900023465.1	2842STDY5644007	98.2122	583	658
GCA_900026445.1	2842STDY5643735	98.2122	593	658
GCA_900171035.1	Hermans-1558	98.2122	550	658
GCA_900033545.1	2842STDY5753499	98.2121	583	658
GCA_900026125.1	2842STDY5753226	98.2121	591	658
GCA_900194855.1	3063STDY5801788	98.2121	584	658
GCA_001203095.1	SMRU1002	98.212	530	658
GCA_001204735.1	SMRU866	98.212	573	658
GCA_900040635.1	2842STDY5644410	98.2119	583	658
GCA_001165345.2	181272	98.2119	583	658
GCA_001909705.1	MMC_E01	98.2119	568	658
GCA_900055045.1	2690STDY5561711	98.2119	589	658
GCA_900191095.1	UoS3074	98.2118	575	658
GCA_900193985.1	3063STDY5861134	98.2118	589	658
GCA_001123305.1	19A	98.2117	569	658
GCA_001909765.1	MMC_C04	98.2117	561	658
GCA_900194765.1	3063STDY5801777	98.2117	582	658
GCA_001348295.1	19F	98.2116	577	658
GCA_003933685.1	Zo14w31	98.2116	524	658
GCA_900195115.1	3063STDY5801819	98.2115	587	658
GCA_900055975.2	2245STDY5609149	98.2115	589	658
GCA_900192535.1	UoS4338	98.2115	574	658
GCA_900027155.1	2842STDY5644426	98.2114	585	658
GCA_900031965.1	2842STDY5753674	98.2114	588	658
GCA_001099665.1	SMRU2321	98.2114	564	658
GCA_900036565.1	2842STDY5753191	98.2114	586	658
GCA_001566075.1	SMRU1784	98.2113	565	658
GCA_019398425.1	ZY17	98.2112	569	658
GCA_001990165.1	SPN_01	98.2112	559	658
GCA_900055725.2	2245STDY5982759	98.2111	590	658
GCA_900030155.1	2842STDY5753268	98.2111	595	658
GCA_900017925.1	2842STDY5644101	98.2111	596	658
GCA_900028365.1	2842STDY5753339	98.2111	585	658
GCA_900059695.2	2245STDY5699121	98.211	604	658
GCA_900022775.1	2842STDY5644146	98.211	584	658
GCA_001338015.1	SMRU839	98.211	548	658
GCA_900038165.1	2245STDY5609023	98.211	601	658
GCA_900053535.2	2245STDY5699061	98.211	600	658
GCA_001301455.2	BR1090	98.2109	572	658
GCA_900054205.2	2245STDY5819582	98.2109	596	658
GCA_900028195.1	2842STDY5644446	98.2109	585	658
GCA_900025195.1	2842STDY5644173	98.2109	588	658
GCA_001098785.2	R34-3082	98.2108	575	658
GCA_001566135.1	SMRU2038	98.2108	569	658
GCA_900189285.1	UoS0257	98.2108	575	658
GCA_900194385.1	3063STDY5801720	98.2108	572	658
GCA_001330575.1	K01_071205	98.2108	558	658
GCA_900032005.1	2842STDY5881953	98.2108	599	658
GCA_001160465.1	SMRU2116	98.2107	562	658
GCA_900051635.1	A29101	98.2107	556	658
GCA_000230355.2	1974M1-LZD	98.2107	554	658
GCA_900692775.1	2245STDY5868782	98.2107	603	658
GCA_001119325.1	SMRU2607	98.2107	569	658
GCA_900047965.1	2842STDY5753783	98.2107	597	658
GCA_900065565.2	2245STDY5819484	98.2107	573	658
GCA_900063465.2	2245STDY5819580	98.2107	582	658
GCA_900060625.1	2690STDY5561755	98.2106	588	658
GCA_001202195.1	SMRU1477	98.2106	580	658
GCA_001086865.1	SMRU2249	98.2106	564	658
GCA_001125825.1	14	98.2106	588	658
GCA_019397765.1	JT12	98.2105	570	658
GCA_900189015.1	UoS0163	98.2105	557	658
GCA_900061195.2	2245STDY5699116	98.2105	579	658
GCA_001301475.2	NP7105	98.2105	573	658
GCA_019397545.1	JT25	98.2104	571	658
GCA_001143225.1	28F	98.2104	582	658
GCA_900171635.1	Hermans-68	98.2103	552	658
GCA_900027385.1	2842STDY5753787	98.2103	597	658
GCA_001144205.2	151684	98.2103	574	658
GCA_001346735.1	SMRU2842	98.2102	564	658
GCA_900035635.2	2245STDY5609031	98.2102	583	658
GCA_001170445.1	SMRU2319	98.2102	561	658
GCA_900022735.1	2842STDY5644507	98.2101	595	658
GCA_900057155.2	2245STDY5819555	98.21	604	658
GCA_900027345.1	2842STDY5753584	98.21	593	658
GCA_001338615.1	SMRU887	98.21	569	658
GCA_001130005.1	SMRU2608	98.2097	567	658
GCA_900025305.1	2842STDY5753411	98.2097	598	658
GCA_001100045.1	LMG1425	98.2097	550	658
GCA_900031775.1	2842STDY5644208	98.2097	579	658
GCA_001302075.2	ND6059	98.2097	585	658
GCA_900054095.1	2690STDY5561802	98.2097	587	658
GCA_001329455.1	S-108	98.2096	571	658
GCA_900022915.1	2842STDY5753166	98.2096	585	658
GCA_900028405.1	2842STDY5753495	98.2096	593	658
GCA_900054375.1	A32497	98.2096	579	658
GCA_900025805.1	2842STDY5643789	98.2095	609	658
GCA_000279735.1	GA56348	98.2094	590	658
GCA_900188665.1	UoS0021	98.2093	571	658
GCA_000279755.1	GA56113	98.2093	607	658
GCA_019399605.1	L6	98.2093	573	658
GCA_001122445.1	SMRU3010	98.2092	574	658
GCA_001151065.2	R34-3111	98.2092	565	658
GCA_001104805.2	R34-3054	98.2092	575	658
GCA_001161565.1	SMRU1241	98.2092	575	658
GCA_900195195.1	3063STDY5801816	98.2091	589	658
GCA_900195125.1	3063STDY5801810	98.2091	587	658
GCA_900054265.1	2690STDY5561751	98.2091	590	658
GCA_900052195.1	2690STDY5561826	98.209	585	658
GCA_900028385.1	2842STDY5753453	98.209	585	658
GCA_900062165.2	2245STDY5699164	98.2089	591	658
GCA_900054785.1	2690STDY5561897	98.2089	592	658
GCA_900047785.1	2842STDY5753291	98.2089	584	658
GCA_900190995.1	UoS3097	98.2089	579	658
GCA_900046955.1	2842STDY5643808	98.2089	598	658
GCA_900049475.2	2245STDY5609147	98.2089	595	658
GCA_001097565.1	15B	98.2088	563	658
GCA_001123745.1	SMRU1755	98.2087	560	658
GCA_001156605.1	SMRU2753	98.2087	578	658
GCA_900022785.1	2842STDY5644150	98.2087	598	658
GCA_900192905.1	UoS5022	98.2087	580	658
GCA_001138805.1	SMRU3039	98.2086	570	658
GCA_001147365.2	R34-3017	98.2085	573	658
GCA_001086005.3	MD5103	98.2085	597	658
GCA_001299735.2	R34-3123	98.2085	573	658
GCA_000251265.2	GA02714	98.2084	609	658
GCA_001160205.2	163286	98.2084	568	658
GCA_001087305.1	SMRU1945	98.2084	571	658
GCA_907168315.1	2363STDY5509248	98.2084	605	658
GCA_900028375.1	2842STDY5753425	98.2083	591	658
GCA_900036475.2	2245STDY5608970	98.2083	603	658
GCA_000273445.1	TIGR4	98.2083	595	658
GCA_900188735.1	UoS0155	98.2083	569	658
GCA_001128145.1	SMRU2747	98.2082	562	658
GCA_000279105.1	2082170	98.2081	598	658
GCA_001300855.2	105542	98.2081	567	658
GCA_001200295.1	SMRU808	98.2081	557	658
GCA_900055665.2	2245STDY5609137	98.2079	601	658
GCA_001173845.2	CH2074	98.2079	564	658
GCA_900061325.1	2690STDY5561665	98.2078	588	658
GCA_006376385.1	1453	98.2077	563	658
GCA_001135645.2	R34-3036	98.2077	578	658
GCA_001093665.1	19A	98.2077	595	658
GCA_900034485.1	2842STDY5753723	98.2076	584	658
GCA_001148745.1	SMRU632	98.2076	566	658
GCA_001132545.1	SMRU1305	98.2076	559	658
GCA_001937965.1	STREP-LEB	98.2076	598	658
GCA_001166145.1	SMRU2004	98.2075	577	658
GCA_001128565.2	LE4081	98.2075	575	658
GCA_900028345.1	2842STDY5753332	98.2074	589	658
[truncated: 7,009 more rows]

## Sheet: Table S8
Table S8. Sequence type, serotype and AMR profile for S. pneumoniae isolate 1001's closest related S. pneumoniae strains
				Antibiotic resistance profile
Genome assembly ID	Strain	Serotype	MLST sequence type	Amoxicillin	Ceftriaxone (Non)	Ceftriaxone (Meng)	Cefotaxime (Non)	Cefotaxime (Meng)	Cefuroxime	Meropenem	Penicillin (Non)	Penicillin (Meng)	Penicillin (Oral)
S. pneumoniae isolate 1001		untypable	ee8c148058b09f3f448a46ed382486f54259fa41	R	S	I	S	I	R	R	I	R	R
S. pneumoniae isolate 1087		35F	1368	S	S	S	S	S	S	S	S	S	S
S. pneumoniae isolate 1090		19F	654	S	S	S	S	S	S	S	S	S	S
S. pneumoniae isolate 1134		19F	1258	S	S	S	S	S	S	S	S	S	S
GCA_000173275.1	SP14-BS292	14	13	NF						NF	NF	NF	NF
GCA_000177775.1	BS455	untypable	2011	S	S	I	S	I	R	I	S	R	R
GCA_000232525.2	GA13338	14	13	R	I	R	S	I	R	R	I	R	R
GCA_000232885.2	GA41688	14	13	R	I	R	S	I	R	R	I	R	R
GCA_000252225.2	England14-9	14	9	S	S	S	S	S	S	S	S	S	S
GCA_000279775.1	GA58581	14	5d371a4eb5d9c5788c084f823c6098a97efc616f	R	I	R	S	I	R	R	I	R	R
GCA_001092165.2	R34-3108	untypable	2011	S	S	I	S	S	R	S	S	R	I
GCA_001110245.1	2022-05-14	14	15	S	S	S	S	S	S	S	S	S	S
GCA_001168465.2	SN41911	14	1592	S	S	S	S	S	S	S	S	S	S
GCA_022068885.1	TVO_1901922	14	9	S	S	S	S	S	S	S	S	S	S
GCA_900016955.1	2842STDY5643701	14	9	S	S	S	S	S	S	S	S	S	S
GCA_900019645.1	2842STDY5881936	14	15	S	S	S	S	S	S	S	S	S	S
GCA_900019735.1	2842STDY5753362	14	9	S	S	S	S	S	S	S	S	S	S
GCA_900022215.1	2842STDY5643846	14	9	S	S	S	S	S	S	S	S	S	S
GCA_900023365.1	2842STDY5643883	14	9	S	S	S	S	S	S	S	S	S	S
GCA_900024715.1	2842STDY5881919	14	9	S	S	S	S	S	S	S	S	S	S
GCA_900025075.1	2842STDY5644534	19F	9300	S	S	S	S	S	S	S	S	S	S
GCA_900026395.1	2842STDY5753478	14	9	S	S	S	S	S	S	S	S	S	S
GCA_900027395.1	2842STDY5881937	14	15	S	S	S	S	S	S	S	S	S	S
GCA_900029005.1	2842STDY5881920	14	9	S	S	S	S	S	S	S	S	S	S
GCA_900030625.1	2842STDY5753300	14	9	S	S	S	S	S	S	S	S	S	S
GCA_900036185.1	2842STDY5643971	14	9	S	S	S	S	S	S	S	S	S	S
GCA_900037415.1	2842STDY5644604	14	9	S	S	S	S	S	S	S	S	S	S
GCA_900039565.1	2842STDY5753251	19F	9300	S	S	S	S	S	S	S	S	S	S
GCA_900042995.1	2842STDY5753230	14	9	S	S	S	S	S	S	S	S	S	S
GCA_900188795.1	UoS0095	14	15	S	S	S	S	S	S	S	S	R	I
GCA_900189245.1	UoS0262	14	fa0ed2ba2b14f0d4d5c60b694c8feca9ca5c35bb	S	S	S	S	S	S	S	S	R	I
GCA_900618555.1	947	14	15	S	S	S	S	S	S	S	S	S	S
GCA_900622505.2	4559	14	15	S	S	S	S	S	S	S	S	S	S
GCA_900693055.1	55896440-41bd-11e5-998e-3c4a9275d6c6	14	13	R	I	R	S	I	R	R	I	R	R

## Sheet: Table S9
Table S9. VFDB comparison of virulence factor genes across select S. pneumoniae strains
VFclass	Virulence factors	Related genes	S. pneumoniae D39 (serotype 2)	S. pneumoniae CGSP14 (serotype 14)	S. pneumoniae R6 (untypeable)	R34-3108	BS455	isolate 1001 (untypeable)
			chromosome (NC_008533)	chromosome (NC_010582)	chromosome (NC_003098)	draft (GCA_001092165)	draft (GCA_000177775)	draft
Adherence	Agglutinin receptor	Undetermined	-	-	-	orf01386	-	-
	Choline-binding proteins	cbpD	SPD_2028	SPCG_2168	spr2006	-	orf01098	orf00658
		cbpG	SPD_0356*	SPCG_0387	spr0349*	orf00376	orf00349	orf01543
		lytA	SPD_1737	SPCG_1911	spr1754	orf01254	orf00516; orf01066; orf01883	orf00982; orf01141
		lytB	SPD_0853	SPCG_0941	spr0867	orf00714	orf01536; orf01537	orf01665
		lytC	SPD_1403	SPCG_1559	spr1431	orf01060	orf00722	orf02022
		pce/cbpE	SPD_0821	SPCG_0905	spr0831	orf00693	orf01035	orf01367
		pspA	SPD_0126	SPCG_0120	spr0121	orf00147	-	-
		pspC/cbpA	SPD_2017	SPCG_2158	spr1995	orf01412	-	-
		pavA	SPD_0854	SPCG_0942	spr0868	orf00715	orf01538	orf01666
	Laminin-binding protein	lmb	SPD_0888	SPCG_0976	spr0906	orf00737	orf00567	orf02093
	Sortase A	srtA	SPD_1076	SPCG_1083	spr1098	orf00823	orf01705	orf01216
	Streptococcal lipoprotein rotamase A	slrA	SPD_0672	SPCG_0720	spr0679	orf00614	orf00241	orf01076
	Streptococcal plasmin receptor/GAPDH	plr/gapA	SPD_1823	SPCG_1979	spr1825	orf01304	orf00202	orf01499
	rlrA islet	rrgA	-	-	-	-	-	-
		rrgB	-	-	-	-	-	-
		rrgC	-	-	-	-	-	-
		srtB	-	-	-	-	-	-
		srtC	-	-	-	-	-	-
		srtD	-	-	-	-	-	-
Enzyme	Hyaluronidase	hysA	SPD_0287	SPCG_0322	spr0286	-	-	-
	Neuraminidase A	nanA	SPD_1504	SPCG_1665	spr1536	orf01140	orf00132; orf00133	orf00753; orf00754
	Streptococcal enolase	eno	SPD_1012	SPCG_1150	spr1036	orf00778	orf01753	orf01927
Immune evasion	Capsule	Undetermined	SPD_0315; SPD_0316; SPD_0317; SPD_0318; SPD_0319; SPD_0320; SPD_0321; SPD_0322; SPD_0323; SPD_0324; SPD_0325; SPD_0326; SPD_0327; SPD_0328	SPCG_0346; SPCG_0347; SPCG_0348; SPCG_0349; SPCG_0350; SPCG_0351; SPCG_0352; SPCG_0353; SPCG_0354; SPCG_0355; SPCG_0356; SPCG_0357	-	orf01351	orf00040; orf00836	orf01273
Iron uptake	Pneumococcal iron acquisition	piaA	SPD_0915	SPCG_1009	spr0934	orf00096	orf00468	orf01416
	Pneumococcal iron uptake	piuA	SPD_1652	SPCG_1845	spr1687	orf01214	orf01266	orf00843
Manganese uptake	Pneumococcal surface antigen A / Metal binding protein SloC	psaA	SPD_1463	SPCG_1623	spr1494	orf01106	orf00093	orf00714
Protease	C3-degrading protease	cppA	SPD_1278	SPCG_1437	spr1304	orf00977	orf01573	orf00564
	IgA1 protease	iga	SPD_1018	SPCG_1143	spr1042	orf00783	orf00327	orf01755
	Serine protease	htrA/degP	SPD_2068	SPCG_2205	spr2045	orf00437	orf01136	orf00696
	Trigger factor	tig/ropA	SPD_0365	SPCG_0399	spr0362	orf00378	orf00623	orf01541
	Zinc metalloproteinase	zmpB	SPD_0577	SPCG_0620	spr0581	orf00540	orf01231	orf00373
		zmpC	-	-	-	-	-	-
Toxin	Pneumolysin	ply	SPD_1726	SPCG_1898	spr1739	orf01246	orf02082	orf00971
	Table saved from VFDB (http://www.mgc.ac.cn/VFs/) [Thu Mar 24 21:24:02 2022 - Mon Mar 28 22:49:08 2022]

[truncated: 4 more sheets: Table S10, Table S11, Table S12, Table S13]
